# Supplementary material for: Targeting the Warburg effect in cancer cells through ENO1 knockdown rescues oxidative phosphorylation and induces growth arrest
Source: Oncotarget. 2015 Dec 30;7(5):5598–612. doi: 10.18632/oncotarget.6798 (PMC4868708; doi:10.18632/oncotarget.6798)
Supplement: Supplementary file 2 [file oncotarget-07-5598-s002.xls]

## Sheet: Comparison
Comparison
				Spectra count
Reference	P (pro)	MW	Accession	Parental	shCTRL	shENO1
PREDICTED: similar to pyruvate kinase, muscle [Homo sapiens]	1e-30	39567.3	169218111	182	193	213
annexin A2 isoform 2 [Homo sapiens]	1.11022e-16	38579.8	209862831	207	244	171
myosin, heavy polypeptide 9, non-muscle [Homo sapiens]	2.22045e-16	226391	12667788	140	119	159
chaperonin [Homo sapiens]	1e-30	61016.5	31542947	142	122	147
eukaryotic translation elongation factor 1 alpha 2 [Homo sapiens]	4.11449e-12	50438.4	4503475	104	62	140
eukaryotic translation elongation factor 2 [Homo sapiens]	1.11022e-14	95277.1	4503483	106	105	122
filamin A, alpha isoform 1 [Homo sapiens]	2.22045e-15	279841	116063573	109	99	118
actin, gamma 1 propeptide [Homo sapiens]	1e-30	41765.8	4501887	128	133	117
heat shock 90kDa protein 1, beta [Homo sapiens]	1.11022e-15	83212.2	20149594	104	90	116
pyruvate kinase, muscle isoform M1 [Homo sapiens]	1e-30	58025.1	33286420	82	84	99
spectrin, beta, non-erythrocytic 1 isoform 1 [Homo sapiens]	7.77156e-15	274437	112382250	87	121	94
actinin, alpha 4 [Homo sapiens]	3.33067e-16	104788	12025678	94	95	91
lamin A/C isoform 1 precursor [Homo sapiens]	3.34177e-13	74094.8	27436946	67	90	90
clathrin heavy chain 1 [Homo sapiens]	2.91434e-12	191492	4758012	90	93	86
actin, gamma 2 propeptide [Homo sapiens]	5.47429e-11	41849.8	4501889	45	59	86
fatty acid synthase [Homo sapiens]	2.22045e-15	273252	41872631	102	80	84
glyceraldehyde-3-phosphate dehydrogenase [Homo sapiens]	1e-30	36030.4	7669492	77	59	81
vimentin [Homo sapiens]	1.66533e-14	53619.2	62414289	73	77	80
actinin, alpha 1 isoform b [Homo sapiens]	1e-30	102993	4501891	83	80	79
mitochondrial ATP synthase beta subunit precursor [Homo sapiens]	1e-30	56524.7	32189394	67	75	77
brain glycogen phosphorylase [Homo sapiens]	4.44089e-15	96634.7	21361370	56	88	70
spectrin, alpha, non-erythrocytic 1 (alpha-fodrin) isoform 1 [Homo sapiens]	1.11022e-15	284917	194595509	93	98	69
heat shock 70kDa protein 5 [Homo sapiens]	1e-30	72288.5	16507237	76	82	69
filamin B, beta (actin binding protein 278) [Homo sapiens]	4.4964e-13	277987	105990514	57	79	68
tubulin alpha 6 [Homo sapiens]	8.46323e-12	49863.5	14389309	76	76	68
glucose-6-phosphate dehydrogenase isoform b [Homo sapiens]	1.22125e-13	59219.1	108773793	42	36	68
heat shock 90kDa protein 1, alpha isoform 1 [Homo sapiens]	1.33227e-14	98099.4	153792590	59	55	67
ATP synthase, H+ transporting, mitochondrial F1 complex, alpha subunit precursor [Homo sapiens]	4.10783e-14	59713.7	4757810	62	70	66
L-lactate dehydrogenase B [Homo sapiens]	2.9976e-14	36615.2	4557032	45	48	66
transglutaminase 2 isoform a [Homo sapiens]	1e-30	77279.8	39777597	75	69	63
nucleolin [Homo sapiens]	2.22045e-14	76568.5	55956788	57	60	63
adenylyl cyclase-associated protein [Homo sapiens]	1e-30	51640.7	5453595	52	58	62
prolyl 4-hydroxylase, beta subunit precursor [Homo sapiens]	1e-30	57080.8	20070125	63	60	61
tubulin, beta 2 [Homo sapiens]	1e-30	49875	4507729	51	48	61
plectin 1 isoform 1 [Homo sapiens]	1e-30	518156	47607492	44	72	59
vinculin isoform meta-VCL [Homo sapiens]	1.11022e-14	123722	7669550	65	66	59
UDP-glucose dehydrogenase [Homo sapiens]	5.21805e-14	54989.3	4507813	43	39	59
cytoplasmic dynein 1 heavy chain 1 [Homo sapiens]	1.19457e-09	532072	33350932	40	38	59
heat shock protein 90kDa beta, member 1 [Homo sapiens]	1.11022e-16	92411.2	4507677	67	75	58
fructose-bisphosphate aldolase A [Homo sapiens]	1e-30	39395.3	193794814	51	46	56
tubulin, alpha 3e [Homo sapiens]	1.42109e-13	49884.6	46409270	58	57	55
pyruvate kinase, muscle isoform M2 [Homo sapiens]	1e-30	57900.2	33286418	47	46	54
heat shock 70kDa protein 8 isoform 1 [Homo sapiens]	2.36267e-11	70854.4	5729877	58	49	53
keratin 8 [Homo sapiens]	9.35585e-12	53671.2	4504919	53	57	51
protein disulfide-isomerase A3 precursor [Homo sapiens]	2.22045e-15	56746.8	21361657	56	65	48
transgelin 2 [Homo sapiens]	8.21565e-14	22377.2	4507357	57	62	48
annexin 5 [Homo sapiens]	1e-30	35914.4	4502107	41	53	48
heat shock 70kDa protein 9 precursor [Homo sapiens]	2.11953e-11	73634.8	24234688	42	41	48
ATP citrate lyase isoform 1 [Homo sapiens]	1.10845e-10	120762	38569421	32	28	47
transketolase isoform 1 [Homo sapiens]	1.99396e-11	67834.9	4507521	44	52	45
keratin 18 [Homo sapiens]	2.22045e-15	48028.6	4557888	46	48	45
heterogeneous nuclear ribonucleoprotein K isoform a [Homo sapiens]	2.22045e-16	50996.4	14165437	36	44	45
ezrin [Homo sapiens]	7.99361e-14	69369.8	21614499	43	47	44
leucine-rich PPR motif-containing protein [Homo sapiens]	3.35076e-11	157805	31621305	37	40	44
myoferlin isoform a [Homo sapiens]	1.28619e-11	234559	7305053	36	40	42
GDP dissociation inhibitor 2 isoform 1 [Homo sapiens]	8.88178e-15	50630.9	6598323	31	36	42
chaperonin containing TCP1, subunit 6A isoform a [Homo sapiens]	1.0103e-12	57987.7	4502643	31	26	42
triosephosphate isomerase 1 isoform 1 [Homo sapiens]	1.48659e-12	26652.7	4507645	29	40	41
protein disulfide isomerase A6 [Homo sapiens]	3.33067e-15	48091.3	5031973	39	38	41
chaperonin containing TCP1, subunit 2 [Homo sapiens]	1e-30	57452.3	5453603	35	25	41
heterogeneous nuclear ribonucleoprotein A2/B1 isoform A2 [Homo sapiens]	1e-30	35983.8	4504447	48	32	40
valosin-containing protein [Homo sapiens]	3.93907e-12	89265.9	6005942	39	30	40
mitochondrial malate dehydrogenase precursor [Homo sapiens]	3.97349e-12	35480.7	21735621	37	42	39
L-lactate dehydrogenase A isoform 1 [Homo sapiens]	7.43849e-14	36665.4	5031857	35	31	39
NME1-NME2 protein [Homo sapiens]	1.37668e-13	30117.6	66392203	37	44	38
ATP-dependent DNA helicase II [Homo sapiens]	1e-30	82652.4	10863945	41	35	38
dihydropyrimidinase-like 2 [Homo sapiens]	6.21725e-14	62254.7	4503377	25	42	37
S100 calcium binding protein A11 [Homo sapiens]	2.22045e-16	11732.8	5032057	36	41	37
heat shock 70kDa protein 1A [Homo sapiens]	6.66134e-15	70009.2	194248072	34	39	37
AHNAK nucleoprotein isoform 1 [Homo sapiens]	1.44329e-14	628705	61743954	95	110	35
annexin I [Homo sapiens]	3.29736e-13	38690	4502101	35	47	35
tyrosine 3/tryptophan 5 -monooxygenase activation protein, zeta polypeptide [Homo sapiens]	1e-30	27727.7	4507953	38	37	35
keratin 19 [Homo sapiens]	5.9508e-13	44079.2	24234699	33	36	35
peroxiredoxin 1 [Homo sapiens]	1.22125e-14	22096.3	4505591	30	26	35
isocitrate dehydrogenase 1 (NADP+), soluble [Homo sapiens]	7.82263e-12	46629.6	28178825	24	22	35
annexin IV [Homo sapiens]	1e-30	36062.2	4502105	43	48	34
calreticulin precursor [Homo sapiens]	1.11022e-16	48111.9	4757900	30	32	33
ATP-dependent DNA helicase II, 70 kDa subunit [Homo sapiens]	8.32145e-11	69799.2	4503841	26	24	32
Parkinson disease protein 7 [Homo sapiens]	5.22138e-12	19878.5	31543380	23	22	32
acyl-CoA synthetase long-chain family member 3 [Homo sapiens]	1.4489e-09	80368.3	42794752	21	17	32
phosphoglycerate kinase 1 [Homo sapiens]	1e-30	44586.2	4505763	48	58	31
ubiquitin-activating enzyme E1 [Homo sapiens]	1.11022e-14	117774	23510340	44	32	31
glucose phosphate isomerase [Homo sapiens]	1.98797e-11	63107.3	18201905	26	32	31
chaperonin containing TCP1, subunit 3 isoform a [Homo sapiens]	6.32827e-14	60495.4	63162572	26	28	31
eukaryotic translation elongation factor 1 alpha 1 [Homo sapiens]	1e-30	50109.2	4503471	30	27	31
ribosome binding protein 1 [Homo sapiens]	1.95399e-13	108589	110611220	33	26	31
heat shock 70kDa protein 4 [Homo sapiens]	1e-30	94271.1	38327039	22	20	31
nucleophosmin 1 isoform 1 [Homo sapiens]	1e-30	32554.9	10835063	22	20	31
glutathione transferase [Homo sapiens]	8.88178e-15	23341	4504183	35	34	30
chloride intracellular channel 1 [Homo sapiens]	5.05425e-10	26905.8	14251209	31	34	30
chaperonin containing TCP1, subunit 5 (epsilon) [Homo sapiens]	1.22125e-14	59632.9	24307939	24	32	30
cofilin 1 (non-muscle) [Homo sapiens]	4.66294e-14	18490.7	5031635	31	31	30
LIM and SH3 protein 1 [Homo sapiens]	1.38278e-11	29698.2	5453710	17	25	30
chaperonin containing TCP1, subunit 8 (theta) [Homo sapiens]	8.60892e-10	59582.6	48762932	23	17	30
karyopherin beta 1 [Homo sapiens]	2.43916e-12	97108.2	19923142	22	27	29
mitochondrial trifunctional protein, alpha subunit precursor [Homo sapiens]	1.55276e-09	82947	20127408	15	23	29
guanine nucleotide binding protein (G protein), beta polypeptide 2-like 1 [Homo sapiens]	6.85008e-13	35054.6	5174447	24	21	29
aldo-keto reductase family 1, member C2 [Homo sapiens]	3.33067e-16	36712	4503285	14	6	29
heat shock 70kDa protein 2 [Homo sapiens]	5.97727e-10	69978	13676857	31	43	28
tubulin, beta [Homo sapiens]	5.32907e-14	49639	29788785	28	23	28
peptidylprolyl isomerase A [Homo sapiens]	5.89195e-12	18000.9	10863927	25	23	28
heterogeneous nuclear ribonucleoprotein L isoform a [Homo sapiens]	1e-30	64092.4	52632383	20	22	28
ribosomal protein S3 [Homo sapiens]	1.53144e-11	26671.4	15718687	21	19	28
IQ motif containing GTPase activating protein 1 [Homo sapiens]	2.22045e-15	189133	4506787	39	47	27
electron transfer flavoprotein, alpha polypeptide isoform a [Homo sapiens]	1.11022e-16	35057.6	4503607	19	22	27
voltage-dependent anion channel 1 [Homo sapiens]	6.66134e-15	30753.6	4507879	17	19	27
chaperonin containing TCP1, subunit 7 isoform a [Homo sapiens]	2.32037e-13	59329	5453607	23	25	26
histone cluster 1, H4a [Homo sapiens]	1.07082e-08	11360.4	4504301	10	8	26
profilin 1 [Homo sapiens]	4.07452e-13	15044.6	4826898	38	30	25
heterogeneous nuclear ribonucleoprotein U isoform a [Homo sapiens]	7.77156e-15	90528	74136883	30	27	25
5-aminoimidazole-4-carboxamide ribonucleotide formyltransferase/IMP cyclohydrolase [Homo sapiens]	1.7264e-12	64575.4	20127454	19	25	25
heterogeneous nuclear ribonucleoprotein A1-like [Homo sapiens]	8.25451e-12	34204.3	58761496	25	21	25
DEAD (Asp-Glu-Ala-Asp) box polypeptide 21 [Homo sapiens]	2.44249e-14	87290.4	50659095	22	21	25
adenosylhomocysteinase isoform 1 [Homo sapiens]	3.02286e-09	47685.3	9951915	21	21	25
transferrin receptor [Homo sapiens]	1.06413e-10	84818	189458817	18	21	25
peripherin [Homo sapiens]	1.99402e-07	53618.5	21264345	9	14	25
GCN1 general control of amino-acid synthesis 1-like 1 [Homo sapiens]	5.72738e-09	292522	54607053	11	12	25
tropomyosin 4 isoform 2 [Homo sapiens]	2.59315e-11	28504.5	4507651	25	35	24
integrin alpha chain, alpha 6 isoform b precursor [Homo sapiens]	2.9976e-14	119402	119395742	30	30	24
mitochondrial aldehyde dehydrogenase 2 precursor [Homo sapiens]	1.22125e-14	56345.7	25777732	20	29	24
aldehyde dehydrogenase 1A1 [Homo sapiens]	7.14984e-12	54827	21361176	20	26	24
calnexin precursor [Homo sapiens]	1e-30	67526	10716563	28	24	24
dihydropyrimidinase-like 3 [Homo sapiens]	4.97824e-12	61924.2	4503379	22	24	24
phosphofructokinase, platelet [Homo sapiens]	1.88738e-14	85541.6	11321601	29	22	24
voltage-dependent anion channel 2 [Homo sapiens]	1.12577e-12	31546.5	42476281	21	22	24
chaperonin containing TCP1, subunit 4 (delta) [Homo sapiens]	1.18954e-10	57887.9	38455427	20	20	24
matrin 3 [Homo sapiens]	1.14547e-09	94564.7	21626466	19	15	24
ribosomal protein S12 [Homo sapiens]	1.75415e-13	14505.5	14277700	18	14	24
enolase 1 [Homo sapiens]	1.11022e-16	47139.4	4503571	124	117	23
aldehyde dehydrogenase 1A2 isoform 1 [Homo sapiens]	5.24025e-13	56687.9	25777724	24	32	23
DEAH (Asp-Glu-Ala-His) box polypeptide 9 [Homo sapiens]	5.99085e-10	140869	100913206	26	21	23
ribosomal protein SA [Homo sapiens]	6.10623e-14	32833.4	59859885	18	19	23
prohibitin [Homo sapiens]	3.39676e-10	29785.9	4505773	13	19	23
proteasome activator subunit 3 isoform 2 [Homo sapiens]	5.82576e-08	30867.2	30410796	19	18	23
aminopeptidase puromycin sensitive [Homo sapiens]	4.44089e-15	103211	158937236	13	16	23
heat shock 10kDa protein 1 [Homo sapiens]	6.91636e-11	10924.9	4504523	12	15	23
anterior gradient 2 homolog [Homo sapiens]	6.99441e-14	19966.6	5453541	55	82	22
ribophorin I precursor [Homo sapiens]	6.40332e-11	68526.9	4506675	22	27	22
stress-induced-phosphoprotein 1 (Hsp70/Hsp90-organizing protein) [Homo sapiens]	1.11022e-15	62599.5	5803181	24	21	22
calpain 2 isoform 1 [Homo sapiens]	2.79443e-12	79958.9	157389005	16	21	22
peroxisomal enoyl-coenzyme A hydratase-like protein [Homo sapiens]	2.13253e-10	35793.4	70995211	18	20	22
tropomyosin 3 isoform 2 [Homo sapiens]	6.78346e-13	29014.8	24119203	19	13	22
leucine aminopeptidase 3 [Homo sapiens]	7.77235e-09	56130.9	41393561	17	13	22
methylenetetrahydrofolate dehydrogenase 1 [Homo sapiens]	1.11022e-15	101468	222136639	24	25	21
lamin B1 [Homo sapiens]	2.22045e-15	66367.7	5031877	23	24	21
polypyrimidine tract-binding protein 1 isoform a [Homo sapiens]	7.11653e-13	59596	4506243	26	23	21
eukaryotic translation initiation factor 4A isoform 1 [Homo sapiens]	1e-30	46124.6	4503529	28	22	21
splicing factor proline/glutamine rich (polypyrimidine tract binding protein associated) [Homo sapiens]	1.21347e-12	76101.8	4826998	21	21	21
T-complex protein 1 isoform a [Homo sapiens]	6.93001e-12	60305.7	57863257	23	18	21
tubulin, beta 6 [Homo sapiens]	3.65916e-10	49825	14210536	17	16	21
poly(rC) binding protein 1 [Homo sapiens]	3.27516e-13	37473.9	222352151	16	9	21
sulfide dehydrogenase like [Homo sapiens]	6.14498e-10	49928.9	10864011	30	30	20
eukaryotic translation elongation factor 1 gamma [Homo sapiens]	2.22045e-16	50087.2	4503481	21	25	20
glutamate dehydrogenase 1 [Homo sapiens]	5.35127e-12	61359.3	4885281	20	22	20
heterogeneous nuclear ribonucleoprotein R isoform 2 [Homo sapiens]	4.12477e-07	70899.2	5031755	19	21	20
staphylococcal nuclease domain containing 1 [Homo sapiens]	1.66533e-14	101934	77404397	21	20	20
RuvB-like 1 [Homo sapiens]	4.996e-13	50196.4	4506753	18	19	20
ARP3 actin-related protein 3 homolog [Homo sapiens]	4.37417e-11	47341	5031573	16	16	20
integrin beta 1 isoform 1D precursor [Homo sapiens]	8.26811e-10	88825.2	19743819	16	15	20
phosphogluconate dehydrogenase [Homo sapiens]	2.22045e-15	53106	40068518	16	15	20
sequestosome 1 isoform 1 [Homo sapiens]	1.91693e-11	47656.9	4505571	6	2	20
tubulin, beta, 2 [Homo sapiens]	3.3066e-09	49799	5174735	21	22	19
histone cluster 1, H2ad [Homo sapiens]	2.53908e-12	14098.9	10800130	15	20	19
fascin 1 [Homo sapiens]	2.36955e-11	54496.1	4507115	16	17	19
leucine rich repeat containing 59 [Homo sapiens]	1.8978e-09	34908.9	40254924	18	16	19
phosphoribosylaminoimidazole carboxylase, phosphoribosylaminoimidazole succinocarboxamide synthetase isoform 2 [Homo sapiens]	3.0087e-13	47049.2	5453539	16	15	19
tripartite motif-containing 28 protein [Homo sapiens]	1.06042e-10	88493.5	5032179	10	11	19
arginyl-tRNA synthetase [Homo sapiens]	7.3621e-10	75331	15149476	11	10	19
aldo-keto reductase family 1, member B10 [Homo sapiens]	3.27516e-13	35996.8	223468663	15	9	19
aldo-keto reductase family 1, member C3 [Homo sapiens]	2.68119e-12	36829.9	24497583	11	5	19
peptidylprolyl isomerase B precursor [Homo sapiens]	7.12552e-11	23727.5	4758950	20	26	18
alanyl-tRNA synthetase [Homo sapiens]	5.42788e-12	106743	109148542	26	25	18
proteasome activator subunit 2 [Homo sapiens]	8.40439e-13	27384.3	30410792	23	22	18
ribosomal protein P0 [Homo sapiens]	2.13696e-11	34251.8	16933546	26	18	18
minichromosome maintenance complex component 3 [Homo sapiens]	2.19846e-07	90924	6631095	19	18	18
non-POU domain containing, octamer-binding isoform 1 [Homo sapiens]	1.86517e-13	54197.3	34932414	18	18	18
tyrosine 3-monooxygenase/tryptophan 5-monooxygenase activation protein, beta polypeptide [Homo sapiens]	1e-30	28064.8	21328448	18	15	18
tyrosine 3/tryptophan 5 -monooxygenase activation protein, theta polypeptide [Homo sapiens]	4.44089e-15	27746.8	5803227	16	14	18
stratifin [Homo sapiens]	1e-30	27756.7	5454052	15	14	18
autoantigen La [Homo sapiens]	7.77156e-14	46808.2	10835067	13	14	18
tubulin, alpha 4a [Homo sapiens]	1.53544e-12	49892.4	17921989	15	13	18
ribosomal protein S8 [Homo sapiens]	3.23278e-10	24190.2	4506743	8	13	18
coatomer protein complex, subunit gamma 1 [Homo sapiens]	1.11022e-14	97655.6	11559929	14	12	18
threonyl-tRNA synthetase [Homo sapiens]	2.69138e-06	83381.9	38202255	17	11	18
peroxiredoxin 2 isoform a [Homo sapiens]	5.88423e-07	21878.2	32189392	9	9	18
ribosomal protein S3a [Homo sapiens]	6.24622e-07	29925.8	4506723	8	9	18
glutamyl-prolyl tRNA synthetase [Homo sapiens]	1.77926e-09	170482	62241042	11	8	18
heat shock 105kD [Homo sapiens]	9.58175e-07	96803.6	42544159	11	8	18
thioredoxin reductase 1 isoform 2 [Homo sapiens]	2.21095e-10	64568.9	33519428	11	5	18
mitochondrial short-chain enoyl-coenzyme A hydratase 1 precursor [Homo sapiens]	8.32667e-14	31367.1	194097323	14	21	17
ras-related nuclear protein [Homo sapiens]	2.85252e-08	24407.6	5453555	19	19	17
transaldolase 1 [Homo sapiens]	6.21714e-11	37516.5	5803187	18	18	17
serine (or cysteine) proteinase inhibitor, clade H, member 1 precursor [Homo sapiens]	9.11049e-12	46411.2	32454741	17	16	17
alpha isoform of regulatory subunit A, protein phosphatase 2 [Homo sapiens]	1.11022e-16	65267.1	21361399	17	15	17
major histocompatibility complex, class I, A precursor [Homo sapiens]	1.55431e-14	40815.2	24797067	16	15	17
solute carrier family 25, member 5 [Homo sapiens]	1.75183e-10	32831.2	156071459	15	15	17
ribosomal protein S7 [Homo sapiens]	1.52767e-12	22113.3	4506741	18	14	17
DEAD (Asp-Glu-Ala-Asp) box polypeptide 39 [Homo sapiens]	1.97205e-09	49098.1	21040371	12	12	17
DEAD (Asp-Glu-Ala-Asp) box polypeptide 5 [Homo sapiens]	1.36253e-08	69104.8	4758138	18	11	17
ATPase, H+ transporting, lysosomal V1 subunit A [Homo sapiens]	3.26678e-08	68260.6	19913424	3	4	17
neutral alpha-glucosidase AB isoform 2 [Homo sapiens]	1e-30	106807	38202257	32	26	16
Tu translation elongation factor, mitochondrial precursor [Homo sapiens]	3.48299e-11	49843.4	34147630	22	24	16
prohibitin 2 isoform 1 [Homo sapiens]	2.17182e-11	33275.9	221307584	31	20	16
pyrophosphatase 1 [Homo sapiens]	5.35452e-09	32639.2	11056044	20	17	16
nuclear distribution gene C homolog [Homo sapiens]	1.13442e-09	38219.1	5729953	8	17	16
peroxiredoxin 3 isoform b [Homo sapiens]	8.00733e-10	25822.3	32483377	17	16	16
ErbB3-binding protein 1 [Homo sapiens]	4.41713e-11	43759.2	124494254	12	16	16
heterogeneous nuclear ribonucleoprotein A3 [Homo sapiens]	3.21965e-14	39570.5	34740329	18	15	16
cytoskeleton-associated protein 4 [Homo sapiens]	1.84296e-08	65982.9	19920317	14	15	16
phosphoribosylglycinamide formyltransferase, phosphoribosylglycinamide synthetase, phosphoribosylaminoimidazole synthetase isoform 1 [Homo sapiens]	5.95612e-11	107699	209869993	13	14	16
proteasome 26S non-ATPase subunit 2 [Homo sapiens]	2.89646e-11	100136	25777602	11	11	16
peroxiredoxin 6 [Homo sapiens]	4.16445e-12	25019.2	4758638	10	9	16
WD repeat-containing protein 1 isoform 1 [Homo sapiens]	1.89848e-13	66151.9	9257257	11	8	16
fatty acid binding protein 5 (psoriasis-associated) [Homo sapiens]	2.53688e-09	15154.5	4557581	5	3	16
annexin A11 [Homo sapiens]	2.88614e-09	54355.1	22165431	18	21	15
bisphosphoglycerate mutase 1 [Homo sapiens]	3.33067e-15	28785.8	4505753	18	18	15
inosine monophosphate dehydrogenase 2 [Homo sapiens]	1.01343e-09	55769.7	66933016	11	17	15
splicing factor 3b, subunit 1 isoform 1 [Homo sapiens]	1.7123e-11	145738	54112117	10	17	15
cofilin 2 [Homo sapiens]	1.20925e-10	18724.8	33946278	16	16	15
endoplasmic reticulum protein 29 isoform 1 precursor [Homo sapiens]	1.28519e-11	28975.2	5803013	13	15	15
ribosomal protein P2 [Homo sapiens]	8.30003e-12	11657.9	4506671	18	14	15
bisphosphoglycerate mutase 4 [Homo sapiens]	6.55032e-14	28758.8	71274132	15	14	15
cytosolic malate dehydrogenase [Homo sapiens]	1.90326e-11	36403	5174539	13	13	15
nucleolar and coiled-body phosphoprotein 1 [Homo sapiens]	2.74225e-13	73559.6	148596949	12	13	15
Ras-related protein Rab-11A [Homo sapiens]	1.19395e-09	24378.4	4758984	10	13	15
heterogeneous nuclear ribonucleoprotein M isoform b [Homo sapiens]	2.12953e-06	73572.3	157412270	9	13	15
myosin, light chain 6, alkali, smooth muscle and non-muscle isoform 1 [Homo sapiens]	8.80406e-09	16919.1	17986258	12	12	15
adenylate kinase 2 isoform b [Homo sapiens]	3.74022e-09	25598.3	7524346	11	11	15
eukaryotic translation initiation factor 3, subunit 10 theta, 150/170kDa [Homo sapiens]	2.79786e-09	166468	4503509	15	9	15
integrin alpha 2 precursor [Homo sapiens]	9.91882e-07	129215	116295258	7	9	15
far upstream element-binding protein [Homo sapiens]	7.08709e-09	67518.6	17402900	8	8	15
integrin beta 4 isoform 3 precursor [Homo sapiens]	1.11022e-16	194888	54607033	21	42	14
GDP-mannose 4,6-dehydratase [Homo sapiens]	3.68261e-12	41923.3	4504031	21	21	14
annexin A3 [Homo sapiens]	4.23983e-11	36352.7	4826643	22	17	14
ribosomal protein S5 [Homo sapiens]	1.20954e-09	22862.1	13904870	17	17	14
ribosomal protein L9 [Homo sapiens]	1.08446e-09	21849.8	67944630	15	16	14
tyrosine 3-monooxygenase/tryptophan 5-monooxygenase activation protein, gamma polypeptide [Homo sapiens]	1e-30	28284.9	21464101	13	16	14
heterogeneous nuclear ribonucleoprotein H2 [Homo sapiens]	5.62073e-11	49232.3	9624998	13	15	14
serine hydroxymethyltransferase 2 (mitochondrial) [Homo sapiens]	2.53353e-12	55957.8	19923315	11	15	14
calpain, small subunit 1 [Homo sapiens]	5.62883e-13	28297.7	51599151	12	14	14
ribosomal protein S16 [Homo sapiens]	1.81009e-07	16435	4506691	11	14	14
ribosomal protein L5 [Homo sapiens]	3.12816e-11	34340.7	14591909	8	11	14
ribosomal protein S19 [Homo sapiens]	2.60902e-13	16050.5	4506695	12	10	14
TNF receptor-associated protein 1 [Homo sapiens]	8.13793e-13	80059.8	155722983	15	9	14
acidic (leucine-rich) nuclear phosphoprotein 32 family, member A [Homo sapiens]	5.20695e-13	28568.3	5453880	11	9	14
splicing factor 3b, subunit 3 [Homo sapiens]	1.27979e-10	135492	54112121	11	9	14
eukaryotic translation initiation factor 4A2 [Homo sapiens]	5.45419e-11	46372.8	83700235	14	8	14
DEAD (Asp-Glu-Ala-Asp) box polypeptide 3, Y-linked [Homo sapiens]	2.20046e-12	73108.2	13514809	10	6	14
proteasome beta 5 subunit isoform 1 [Homo sapiens]	6.61239e-07	28462.2	4506201	9	3	14
galectin 3 binding protein [Homo sapiens]	9.76996e-14	65289.4	5031863	9	21	13
RAB7, member RAS oncogene family [Homo sapiens]	1.21584e-08	23474.8	34147513	16	17	13
mitochondrial ATP synthase, O subunit precursor [Homo sapiens]	6.77236e-14	23262.7	4502303	14	16	13
minichromosome maintenance complex component 6 [Homo sapiens]	4.14535e-11	92831.3	7427519	17	14	13
aspartate beta-hydroxylase isoform a [Homo sapiens]	1.58473e-11	85809.5	14589866	15	14	13
ribosomal protein S4, X-linked X isoform [Homo sapiens]	2.07319e-08	29579.1	4506725	15	13	13
canopy 2 homolog [Homo sapiens]	4.39989e-10	20639.2	7657176	9	12	13
sepiapterin reductase [Homo sapiens]	6.87794e-11	28030.8	4507185	7	12	13
CSE1 chromosome segregation 1-like protein [Homo sapiens]	7.09877e-12	110346	29029559	14	11	13
moesin [Homo sapiens]	6.2947e-10	67777.9	4505257	18	10	13
glutaredoxin 3 [Homo sapiens]	1.66533e-14	37408.2	95113651	12	10	13
minichromosome maintenance complex component 2 [Homo sapiens]	8.19826e-10	101832	33356547	8	10	13
proteasome subunit alpha type 2 [Homo sapiens]	2.61161e-08	25882.3	4506181	13	8	13
proteasome alpha 1 subunit isoform 1 [Homo sapiens]	1.28835e-08	30220.3	23110935	9	8	13
PREDICTED: similar to protein kinase, DNA-activated, catalytic polypeptide [Homo sapiens]	4.49514e-10	465165	113430845	16	25	12
UMP-CMP kinase 1 isoform a [Homo sapiens]	2.99517e-10	25838.4	7706497	14	20	12
glycyl-tRNA synthetase [Homo sapiens]	5.15143e-13	83112.7	116805340	15	19	12
tryptophanyl-tRNA synthetase isoform a [Homo sapiens]	9.83393e-08	53131.7	47419914	9	18	12
galectin-1 [Homo sapiens]	1e-30	14706.2	4504981	14	17	12
tyrosine 3/tryptophan 5 -monooxygenase activation protein, epsilon polypeptide [Homo sapiens]	1e-30	29155.4	5803225	13	17	12
class I alcohol dehydrogenase, gamma subunit [Homo sapiens]	5.22027e-12	39841.7	4501933	18	16	12
destrin isoform a [Homo sapiens]	7.20092e-09	18493.5	5802966	11	15	12
radixin [Homo sapiens]	1.5326e-08	68521.5	4506467	14	14	12
DEAD (Asp-Glu-Ala-Asp) box polypeptide 1 [Homo sapiens]	2.44249e-14	82379.9	4826686	14	14	12
inner membrane protein, mitochondrial isoform 1 [Homo sapiens]	4.65589e-08	83626.5	154354964	11	14	12
prostatic binding protein [Homo sapiens]	9.41469e-13	21043.7	4505621	10	14	12
heterogeneous nuclear ribonucleoprotein C isoform a [Homo sapiens]	7.81156e-08	33649.6	117189975	14	12	12
6-phosphogluconolactonase [Homo sapiens]	6.71257e-10	27529.6	6912586	13	12	12
eukaryotic translation elongation factor 1 delta isoform 4 [Homo sapiens]	2.08311e-11	28540.4	194239729	12	12	12
poly A binding protein, cytoplasmic 4 isoform 1 [Homo sapiens]	4.08562e-13	72345.1	208431833	11	12	12
NAD(P)H menadione oxidoreductase 1, dioxin-inducible isoform a [Homo sapiens]	4.44089e-16	30848	4505415	11	12	12
heterogeneous nuclear ribonucleoprotein H1 [Homo sapiens]	1.47249e-11	49198.4	5031753	10	11	12
coactosin-like 1 [Homo sapiens]	6.71463e-12	15935	21624607	13	10	12
ribosomal protein S18 [Homo sapiens]	3.74657e-08	17707.9	11968182	12	10	12
tubulin, beta polypeptide 4, member Q [Homo sapiens]	4.14487e-09	48456.4	55770868	10	10	12
thioredoxin domain containing 5 isoform 3 [Homo sapiens]	1.34256e-08	36155	224493972	8	10	12
eukaryotic translation initiation factor 5A-like 1 [Homo sapiens]	2.02061e-13	16762.3	153791632	7	10	12
leukotriene A4 hydrolase [Homo sapiens]	2.89499e-09	69241.3	4505029	11	9	12
homeobox prox 1 [Homo sapiens]	4.52614e-10	28050.7	7706322	10	9	12
Obg-like ATPase 1 isoform 1 [Homo sapiens]	1.47103e-10	44715.4	58761500	9	9	12
ATP synthase, H+ transporting, mitochondrial F0 complex, subunit d isoform a [Homo sapiens]	3.33067e-15	18479.5	5453559	5	9	12
cell division cycle 42 isoform 1 [Homo sapiens]	3.92198e-07	21245	4757952	10	8	12
ribonuclease/angiogenin inhibitor [Homo sapiens]	5.83713e-10	49941.2	21361547	10	8	12
elongation factor Tu GTP binding domain containing 2 isoform a [Homo sapiens]	2.49526e-09	109366	217272892	12	7	12
eukaryotic translation initiation factor 3, subunit 6 48kDa [Homo sapiens]	1.33839e-07	52187.5	4503521	8	7	12
cathepsin D preproprotein [Homo sapiens]	3.04123e-11	44523.7	4503143	8	7	12
Ran GTPase activating protein 1 [Homo sapiens]	1.28749e-08	63502.5	4506411	7	7	12
ribosomal protein L13 [Homo sapiens]	1.93637e-07	24246.5	15431295	5	6	12
carbonyl reductase 1 [Homo sapiens]	1.36484e-08	30355.9	4502599	4	4	12
major vault protein [Homo sapiens]	3.22009e-11	99266.1	19913412	23	27	11
hydroxysteroid (17-beta) dehydrogenase 10 isoform 1 [Homo sapiens]	6.71809e-08	26906.1	4758504	14	19	11
coatomer protein complex, subunit alpha isoform 2 [Homo sapiens]	7.45433e-08	138258	148536853	17	16	11
heterogeneous nuclear ribonucleoprotein D-like [Homo sapiens]	1.11022e-16	46409	14110407	12	15	11
prosaposin isoform a preproprotein [Homo sapiens]	2.85508e-10	58073.9	11386147	9	15	11
protein phosphatase 1, catalytic subunit, beta isoform 1 [Homo sapiens]	2.647e-09	37162.6	4506005	14	14	11
adaptor-related protein complex 2, alpha 1 subunit isoform 2 [Homo sapiens]	1.63744e-06	105295	19913416	6	14	11
prostaglandin-E synthase 3 [Homo sapiens]	2.88658e-14	18685.4	23308579	9	13	11
talin 1 [Homo sapiens]	2.08454e-10	269596	223029410	12	12	11
heterogeneous nuclear ribonucleoprotein F [Homo sapiens]	4.44089e-16	45642.9	4826760	12	12	11
ADP-ribosylation factor 3 [Homo sapiens]	2.4436e-12	20587.7	4502203	10	12	11
ribosomal protein L3 isoform b [Homo sapiens]	2.25038e-10	40126.6	76496472	4	12	11
F-actin capping protein beta subunit [Homo sapiens]	3.78776e-10	30609.4	4826659	12	11	11
Na+/K+ -ATPase alpha 1 subunit isoform b proprotein [Homo sapiens]	5.11646e-11	74119.8	48762682	9	11	11
ribosomal protein L4 [Homo sapiens]	5.75192e-07	47667.5	16579885	8	11	11
actin-related protein 2 isoform a [Homo sapiens]	3.01536e-06	45347.6	53692187	7	10	11
eukaryotic translation initiation factor 4B [Homo sapiens]	6.66134e-15	69110.3	50053795	7	10	11
nascent polypeptide-associated complex alpha subunit isoform b [Homo sapiens]	9.96792e-10	23369.7	163965364	11	9	11
exportin 1 [Homo sapiens]	1.04228e-11	123306	4507943	7	9	11
vacuolar protein sorting 35 [Homo sapiens]	2.13256e-08	91649.1	17999541	8	8	11
DEAH (Asp-Glu-Ala-His) box polypeptide 15 [Homo sapiens]	3.0516e-07	90875.3	68509926	8	8	11
coatomer protein complex, subunit beta 2 (beta prime) [Homo sapiens]	3.90465e-12	102422	4758032	11	7	11
interleukin enhancer binding factor 3 isoform a [Homo sapiens]	3.27459e-08	95279.2	24234750	5	7	11
proteasome alpha 4 subunit isoform 1 [Homo sapiens]	4.34608e-11	29465.2	4506185	12	6	11
aspartate aminotransferase 1 [Homo sapiens]	5.43063e-09	46218.6	4504067	11	6	11
mannose 6 phosphate receptor binding protein 1 [Homo sapiens]	9.35989e-08	47018	20127486	9	6	11
coronin, actin binding protein, 1C isoform 1 [Homo sapiens]	4.88267e-10	53215.1	7656991	9	6	11
uroporphyrinogen decarboxylase [Homo sapiens]	7.77156e-15	40760.9	71051616	7	6	11
PDZ and LIM domain 5 isoform a [Homo sapiens]	4.49283e-07	63904.6	197383077	5	5	11
aldo-keto reductase family 1, member C1 [Homo sapiens]	1.24789e-12	36765.1	5453543	2	2	11
signal transducer and activator of transcription 1 isoform beta [Homo sapiens]	1.09673e-08	82990.6	21536301	21	20	10
protein disulfide isomerase A4 [Homo sapiens]	5.48575e-06	72887.1	4758304	14	16	10
phosphoglucomutase 1 [Homo sapiens]	1.56366e-07	61410.6	21361621	13	16	10
poly(A) binding protein, cytoplasmic 3 [Homo sapiens]	4.37679e-10	69986.9	45238849	13	14	10
ribosomal protein L12 [Homo sapiens]	2.97418e-11	17807.5	4506597	12	14	10
septin 9 isoform c [Homo sapiens]	1.85124e-10	63626	116256489	10	14	10
plastin 1 [Homo sapiens]	1.15243e-08	70209.4	223718246	16	13	10
minichromosome maintenance complex component 4 [Homo sapiens]	5.56888e-12	96497.7	33469917	15	13	10
pyrroline-5-carboxylate synthetase isoform 1 [Homo sapiens]	1.21862e-09	87247.7	21361368	15	13	10
heterogeneous nuclear ribonucleoprotein D isoform d [Homo sapiens]	9.49002e-10	30653.1	51477708	14	12	10
translocase of outer mitochondrial membrane 70 homolog A [Homo sapiens]	4.55191e-13	67412.2	54607135	10	12	10
methionyl-tRNA synthetase [Homo sapiens]	9.68955e-09	101052	14043022	8	12	10
proliferating cell nuclear antigen [Homo sapiens]	3.83027e-13	28750.3	4505641	15	11	10
ribosomal protein S10 [Homo sapiens]	3.10529e-12	18885.9	4506679	10	11	10
high density lipoprotein binding protein [Homo sapiens]	5.38902e-12	141352	42716280	14	10	10
APEX nuclease 1 [Homo sapiens]	5.01544e-10	35532.2	18375501	10	10	10
glutathione-S-transferase omega 1 [Homo sapiens]	3.22965e-07	27548	4758484	7	10	10
ATP synthase, H+ transporting, mitochondrial F1 complex, gamma subunit isoform H (heart) precursor [Homo sapiens]	7.40337e-09	32860.2	4885079	7	10	10
RAP1B, member of RAS oncogene family-like [Homo sapiens]	1.22513e-08	20911.6	148227764	7	10	10
eukaryotic translation initiation factor 3 subunit D [Homo sapiens]	0.000203301	63932.5	4503523	6	10	10
small nuclear ribonucleoprotein D1 polypeptide 16kDa [Homo sapiens]	8.98559e-11	13273.4	5902102	12	9	10
eukaryotic translation initiation factor 2, subunit 3 gamma, 52kDa [Homo sapiens]	3.901e-09	51077.3	4503507	12	9	10
eukaryotic translation initiation factor 4 gamma, 1 isoform 4 [Homo sapiens]	1.55431e-14	154709	38201619	12	9	10
THO complex 4 [Homo sapiens]	1.33054e-10	26871.6	55770864	10	9	10
aspartate aminotransferase 2 precursor [Homo sapiens]	1.84674e-09	47487.4	73486658	9	9	10
guanine monophosphate synthetase [Homo sapiens]	1.11022e-15	76667.1	4504035	10	8	10
microtubule-associated protein, RP/EB family, member 1 [Homo sapiens]	7.99361e-14	29980.2	6912494	9	8	10
myosin, light chain 12A, regulatory, non-sarcomeric [Homo sapiens]	1.35642e-09	19781.5	5453740	7	8	10
ribosomal protein S11 [Homo sapiens]	1.28437e-09	18419	4506681	8	7	10
2',3'-cyclic nucleotide 3' phosphodiesterase [Homo sapiens]	1.11489e-11	47548.7	94721261	7	7	10
eukaryotic translation initiation factor 3, subunit 2 beta, 36kDa [Homo sapiens]	1.43419e-11	36478.6	4503513	6	7	10
poly(rC) binding protein 2 isoform c [Homo sapiens]	3.11134e-07	34894.9	148833484	9	6	10
chromobox homolog 3 [Homo sapiens]	1.77636e-14	20798.4	20544151	7	6	10
histidyl-tRNA synthetase [Homo sapiens]	4.35799e-08	57374.3	6996014	6	6	10
glycosyltransferase 25 domain containing 1 [Homo sapiens]	4.71345e-09	71590.6	31377697	5	6	10
ornithine aminotransferase precursor [Homo sapiens]	8.88178e-15	48504.3	4557809	10	5	10
ribosomal protein S4, Y-linked 2 [Homo sapiens]	2.5409e-08	29276.9	88703062	3	5	10
cell division cycle 2 isoform 1 [Homo sapiens]	1.78113e-11	34073.9	4502709	7	4	10
eukaryotic translation initiation factor 5 [Homo sapiens]	2.96881e-09	49191.9	37537716	5	3	10
MMS19 nucleotide excision repair homolog [Homo sapiens]	0.000916385	113217	170763479	2	1	10
S100 calcium binding protein A10 [Homo sapiens]	1.11022e-15	11195.5	4506761	13	13	9
serine (or cysteine) proteinase inhibitor, clade B (ovalbumin), member 6 [Homo sapiens]	2.22249e-08	42594.1	41152086	11	13	9
electron-transfer-flavoprotein, beta polypeptide isoform 2 [Homo sapiens]	1.11022e-15	37411	62420877	12	12	9
crystallin, zeta isoform a [Homo sapiens]	3.34621e-12	35184.6	13236495	4	11	9
thioredoxin [Homo sapiens]	1.584e-09	11729.7	50592994	11	10	9
heterogeneous nuclear ribonucleoprotein C-like 1 [Homo sapiens]	9.38734e-06	32122.7	61966711	10	10	9
ribosomal protein S2 [Homo sapiens]	4.69624e-13	31304.6	15055539	13	9	9
peroxiredoxin 5 isoform a precursor [Homo sapiens]	8.39968e-10	22012.5	6912238	12	9	9
HLA-B associated transcript 1 [Homo sapiens]	4.855e-09	48960	18375623	10	9	9
activating signal cointegrator 1 complex subunit 3-like 1 [Homo sapiens]	8.78959e-08	244351	40217847	9	9	9
deoxyuridine triphosphatase isoform 1 precursor [Homo sapiens]	1.20237e-12	26546.6	70906441	9	9	9
KH-type splicing regulatory protein [Homo sapiens]	1.01807e-12	73070.1	154355000	15	8	9
ATP synthase, H+ transporting, mitochondrial F0 complex, subunit B1 precursor [Homo sapiens]	2.88658e-14	28890.3	21361565	11	8	9
UDP-glucose ceramide glucosyltransferase-like 1 isoform 2 [Homo sapiens]	8.13682e-11	174866	71061441	9	8	9
hydroxysteroid (17-beta) dehydrogenase 4 [Homo sapiens]	3.60212e-11	79636.4	4504505	9	8	9
aspartyl-tRNA synthetase [Homo sapiens]	2.17604e-13	57100.1	45439306	9	8	9
eukaryotic translation initiation factor 4A, isoform 3 [Homo sapiens]	1.70097e-11	46841.2	7661920	7	8	9
ribosomal protein S15a [Homo sapiens]	6.31044e-07	14830	14165469	7	8	9
mitochondrial lon peptidase 1 [Homo sapiens]	9.4369e-14	106422	21396489	5	8	9
procollagen-lysine, 2-oxoglutarate 5-dioxygenase 3 precursor [Homo sapiens]	9.4796e-07	84731.7	4505891	4	8	9
glucosamine-fructose-6-phosphate aminotransferase [Homo sapiens]	1.17145e-09	76710.4	205277386	10	7	9
proteasome alpha 6 subunit [Homo sapiens]	6.4504e-13	27381.8	23110944	7	7	9
glutamine-fructose-6-phosphate transaminase 2 [Homo sapiens]	4.72236e-08	76881.9	4826742	7	7	9
ribosomal protein S15 [Homo sapiens]	6.22546e-11	17029.2	4506687	6	7	9
solute carrier family 3, member 2 isoform a [Homo sapiens]	6.72712e-07	71079.4	61744475	5	7	9
keratin 7 [Homo sapiens]	1.14259e-09	51354.4	67782365	12	6	9
fusion (involved in t(12;16) in malignant liposarcoma) [Homo sapiens]	6.526e-11	53393.7	4826734	7	6	9
N-ethylmaleimide-sensitive factor attachment protein, alpha [Homo sapiens]	9.51528e-11	33211.3	47933379	6	6	9
dihydrolipoamide dehydrogenase precursor [Homo sapiens]	5.98107e-06	54143.1	91199540	0	6	9
proteasome 26S ATPase subunit 3 [Homo sapiens]	5.56878e-07	49172.5	21361144	10	5	9
ribosomal protein L7a [Homo sapiens]	4.2133e-12	29977	4506661	2	5	9
heterogeneous nuclear ribonucleoprotein A1 isoform a [Homo sapiens]	3.26295e-12	34175.2	4504445	11	4	9
proteasome alpha 7 subunit [Homo sapiens]	1.97792e-08	27869.6	4506189	7	4	9
protein phosphatase 5, catalytic subunit [Homo sapiens]	1.79905e-10	56842.3	5453958	6	4	9
glutathione S-transferase mu 3 [Homo sapiens]	2.0266e-11	26542.2	23065552	6	4	9
ribosomal protein S6 [Homo sapiens]	0.000818985	28663	17158044	1	4	9
protein phosphatase 1G [Homo sapiens]	9.76713e-08	59234.8	29826282	6	3	9
enolase 2 [Homo sapiens]	1.22125e-14	47239.1	5803011	145	151	8
solute carrier family 25, member A6 [Homo sapiens]	1.65645e-12	32845.2	156071462	12	12	8
ribosomal protein L30 [Homo sapiens]	3.06999e-11	12775.7	4506631	8	11	8
ubiquitin specific peptidase 5 isoform 1 [Homo sapiens]	1.30118e-12	95725.5	148727331	9	10	8
transmembrane emp24 domain-containing protein 10 precursor [Homo sapiens]	2.04262e-10	24960	98986464	6	10	8
importin 4 [Homo sapiens]	2.55722e-07	118640	62460637	12	9	8
nucleoside phosphorylase [Homo sapiens]	7.09458e-07	32097.2	157168362	7	9	8
FK506 binding protein 52 [Homo sapiens]	1.79486e-09	51772.2	4503729	7	9	8
vasodilator-stimulated phosphoprotein [Homo sapiens]	3.63069e-06	39805.1	4507869	6	9	8
eukaryotic translation initiation factor 3, subunit 9 eta, 116kDa [Homo sapiens]	4.55191e-13	92423.8	83367072	10	8	8
DEAD box polypeptide 17 isoform 1 [Homo sapiens]	3.11575e-10	80222.1	38201710	9	8	8
reticulon 4 isoform A [Homo sapiens]	1e-30	129851	24431935	9	8	8
SET translocation (myeloid leukemia-associated) isoform 2 [Homo sapiens]	1e-30	32083.7	170763498	9	8	8
aryl hydrocarbon receptor interacting protein [Homo sapiens]	8.39061e-06	37612.1	201860300	8	8	8
proteasome alpha 8 subunit isoform 1 [Homo sapiens]	2.56772e-11	28512.1	68303561	8	8	8
diaphanous 1 isoform 1 [Homo sapiens]	7.95017e-09	141258	119395758	8	8	8
hypoxanthine phosphoribosyltransferase 1 [Homo sapiens]	6.66134e-15	24563.6	4504483	7	8	8
TAR DNA binding protein [Homo sapiens]	3.70503e-10	44711.3	6678271	7	8	8
dolichyl-diphosphooligosaccharide-protein glycosyltransferase precursor [Homo sapiens]	4.41904e-07	50669.9	20070197	6	8	8
heat shock protein beta-1 [Homo sapiens]	2.14848e-08	22768.5	4504517	5	8	8
nucleosome assembly protein 1-like 1 [Homo sapiens]	1e-30	45346	4758756	11	7	8
ribosomal protein L23 [Homo sapiens]	1.72973e-12	14856.1	4506605	10	7	8
ribosomal protein S14 [Homo sapiens]	8.10956e-07	16262.5	5032051	9	7	8
heterogeneous nuclear ribonucleoprotein A/B isoform a [Homo sapiens]	9.10628e-08	35945.2	55956919	8	7	8
ribosomal protein S17 [Homo sapiens]	5.52891e-13	15540.4	4506693	7	7	8
RAN binding protein 1 [Homo sapiens]	2.9976e-14	23295.6	4506407	7	7	8
actin related protein 2/3 complex subunit 1B [Homo sapiens]	3.37375e-11	40923.4	5031601	7	6	8
membrane component chromosome 11 surface marker 1 isoform 2 [Homo sapiens]	7.26266e-09	76814.4	42734503	7	6	8
hypothetical protein LOC51493 [Homo sapiens]	5.02677e-09	55174.9	7657015	6	6	8
ribosomal protein L10a [Homo sapiens]	1.12932e-11	24815.5	15431288	6	6	8
CD59 antigen preproprotein [Homo sapiens]	6.98029e-06	14167.8	187828910	6	6	8
fructose-bisphosphate aldolase C [Homo sapiens]	8.88178e-15	39431.3	4885063	6	6	8
DEAD/H (Asp-Glu-Ala-Asp/His) box polypeptide 3 [Homo sapiens]	4.05004e-08	73198.1	87196351	5	6	8
regulator of nonsense transcripts 1 [Homo sapiens]	9.97016e-05	122958	18375673	5	6	8
metalloprotease 1 [Homo sapiens]	6.2817e-07	117338	41352061	5	6	8
proteasome 26S non-ATPase subunit 3 [Homo sapiens]	7.16599e-10	60939.6	25777612	3	6	8
septin 2 [Homo sapiens]	1.75663e-09	41461.3	4758158	10	5	8
ubiquinol-cytochrome c reductase core protein I [Homo sapiens]	5.13667e-08	52612.5	46593007	3	5	8
ribosomal protein L23a [Homo sapiens]	1.42716e-06	17684.1	17105394	1	5	8
solute carrier family 12 (sodium/potassium/chloride transporters), member 2 [Homo sapiens]	1.16246e-07	131364	4506975	15	4	8
proteasome 26S ATPase subunit 4 isoform 1 [Homo sapiens]	1e-30	47336.6	5729991	7	4	8
activated RNA polymerase II transcription cofactor 4 [Homo sapiens]	1.16573e-13	14386.4	217330646	7	4	8
splicing factor, arginine/serine-rich 1 isoform 1 [Homo sapiens]	3.70437e-06	27727.8	5902076	6	4	8
heterogeneous nuclear ribonucleoprotein H3 isoform b [Homo sapiens]	5.23247e-08	35216.4	14141159	5	4	8
carbamoylphosphate synthetase 2/aspartate transcarbamylase/dihydroorotase [Homo sapiens]	9.34759e-06	242827	18105007	4	4	8
ubiquitin associated protein 2-like isoform b [Homo sapiens]	4.80317e-05	103867	188497756	7	3	8
zinc finger protein 9 isoform 3 [Homo sapiens]	2.68993e-07	19449.6	4827071	6	2	8
aldo-keto reductase family 1, member B10-like [Homo sapiens]	1.45469e-09	36513.8	122937516	6	2	8
CTP synthase [Homo sapiens]	1.50147e-09	66648.1	148491070	3	2	8
gelsolin-like capping protein [Homo sapiens]	4.43739e-09	38474.5	63252913	13	21	7
hypoxia up-regulated 1 precursor [Homo sapiens]	1.11022e-15	111266	5453832	16	16	7
calmodulin 1 [Homo sapiens]	1e-30	16826.8	5901912	9	12	7
EH-domain containing 1 [Homo sapiens]	7.38121e-11	60588.8	30240932	11	11	7
Ras-GTPase-activating protein SH3-domain-binding protein [Homo sapiens]	3.93434e-10	52132.1	38327552	11	11	7
protein kinase C substrate 80K-H isoform 1 [Homo sapiens]	1.63964e-06	59387.9	48255889	8	11	7
ribophorin II isoform 1 precursor [Homo sapiens]	3.17213e-11	69241.1	35493916	9	10	7
adenine phosphoribosyltransferase isoform a [Homo sapiens]	7.99361e-14	19595.4	4502171	6	10	7
insulin-like growth factor 2 mRNA binding protein 3 [Homo sapiens]	3.39277e-09	63665.7	30795212	4	10	7
thymopoietin isoform alpha [Homo sapiens]	1.90858e-11	75445.8	4507555	11	9	7
junction plakoglobin [Homo sapiens]	2.77081e-07	81692.9	12056468	10	9	7
cytochrome c oxidase subunit Va precursor [Homo sapiens]	2.22045e-15	16751.7	190885499	6	8	7
tumor protein D52 isoform 1 [Homo sapiens]	3.66374e-14	24312.2	70608172	5	8	7
nuclear autoantigenic sperm protein isoform 3 [Homo sapiens]	1.58483e-05	48774.6	27262630	5	8	7
phenylalanyl-tRNA synthetase, beta subunit [Homo sapiens]	1.10754e-10	66073.7	124028525	10	7	7
proteasome 26S ATPase subunit 6 [Homo sapiens]	1.31688e-05	45768.1	195539395	8	7	7
proteasome beta 3 subunit [Homo sapiens]	1.57443e-08	22933.5	22538465	8	7	7
tropomyosin 1 alpha chain isoform 5 [Homo sapiens]	7.54784e-10	32845.8	27597085	8	7	7
U5 snRNP-specific protein [Homo sapiens]	3.38281e-05	273425	91208426	8	7	7
translin [Homo sapiens]	2.56895e-09	26166.8	4759270	7	7	7
glutaminyl-tRNA synthetase [Homo sapiens]	4.5779e-09	87743	4826960	7	7	7
eukaryotic translation initiation factor 6 isoform a [Homo sapiens]	1.54887e-08	26582.2	4504771	6	7	7
archain isoform 1 [Homo sapiens]	3.7887e-08	57174.2	11863154	6	7	7
proteasome 26S non-ATPase subunit 11 [Homo sapiens]	6.00596e-08	47434.1	28872725	9	6	7
ARP1 actin-related protein 1 homolog A, centractin alpha [Homo sapiens]	2.04281e-13	42586.9	5031569	7	6	7
phenylalanyl-tRNA synthetase, alpha subunit [Homo sapiens]	6.58351e-11	57527.6	4758340	6	6	7
U2 (RNU2) small nuclear RNA auxiliary factor 2 isoform a [Homo sapiens]	2.21934e-12	53467.2	6005926	5	6	7
solute carrier family 25 member 3 isoform b precursor [Homo sapiens]	1e-30	39932.7	47132595	5	6	7
poly-U binding splicing factor 60KDa isoform a [Homo sapiens]	4.46965e-11	59837.8	17978512	8	5	7
proteasome alpha 3 subunit isoform 1 [Homo sapiens]	2.69509e-07	28415.1	4506183	8	5	7
ribosomal protein L6 [Homo sapiens]	4.42208e-07	32707.6	16753227	6	5	7
signal transducer and activator of transcription 3 isoform 1 [Homo sapiens]	7.98128e-11	88011.4	21618340	6	5	7
stomatin (EPB72)-like 2 [Homo sapiens]	1.7361e-06	38510.2	7305503	4	5	7
cystatin B [Homo sapiens]	1.42417e-05	11132.6	4503117	4	5	7
eukaryotic translation termination factor 1 [Homo sapiens]	3.62013e-07	49000.2	4759034	3	5	7
cold shock domain protein A isoform a [Homo sapiens]	5.03533e-09	40066.1	224586882	7	4	7
dpy-30-like protein [Homo sapiens]	7.43849e-14	11242.8	14211889	5	4	7
proteasome 26S ATPase subunit 1 [Homo sapiens]	1.96399e-07	49153.8	24430151	5	4	7
SEC13 protein isoform 1 [Homo sapiens]	4.44089e-16	35518.1	34335134	5	4	7
eukaryotic translation initiation factor 4H isoform 2 [Homo sapiens]	1.04241e-09	25184.5	14702180	4	4	7
splicing factor, arginine/serine-rich 3 [Homo sapiens]	3.09345e-08	19317.9	4506901	3	4	7
RAB21, member RAS oncogene family [Homo sapiens]	3.28533e-07	24332.3	7661922	3	4	7
proteasome 26S ATPase subunit 5 [Homo sapiens]	1.48961e-05	45597.1	24497435	3	4	7
glutathione reductase [Homo sapiens]	0.000541968	56221	50301238	3	4	7
calcyclin binding protein isoform 2 [Homo sapiens]	3.36438e-10	21214.9	60218913	6	3	7
isoleucine tRNA synthetase [Homo sapiens]	0.000190602	144406	94721241	5	3	7
splicing factor 3a, subunit 3 [Homo sapiens]	1.40466e-08	58812.3	5803167	4	3	7
B-cell receptor-associated protein 31 isoform b [Homo sapiens]	4.93255e-06	27974	213511012	4	3	7
voltage-dependent anion channel 3 isoform b [Homo sapiens]	1.4827e-06	30639.3	25188179	2	3	7
FK506 binding protein 10 [Homo sapiens]	1.51672e-07	64204.3	192448443	2	3	7
nucleolar protein 5A [Homo sapiens]	9.42663e-05	66008.8	32483374	0	3	7
leucine rich repeat containing 47 [Homo sapiens]	7.98696e-06	63433.9	24308207	6	2	7
microtubule-associated protein 1B [Homo sapiens]	2.61446e-11	270466	153945728	11	1	7
RuvB-like 2 [Homo sapiens]	1.7674e-09	51124.6	5730023	15	12	6
heterogeneous nuclear ribonucleoprotein U-like 2 [Homo sapiens]	1e-30	85052.2	118601081	9	12	6
copine I isoform b [Homo sapiens]	1.42118e-08	59680	197333761	8	11	6
aconitase 2, mitochondrial precursor [Homo sapiens]	1.63092e-11	85372	4501867	5	11	6
heterogeneous nuclear ribonucleoprotein U-like 1 isoform a [Homo sapiens]	1.15374e-11	95679.3	21536326	7	10	6
succinate dehydrogenase complex, subunit A, flavoprotein precursor [Homo sapiens]	5.22595e-08	72645.4	156416003	4	10	6
kinesin family member 5B [Homo sapiens]	3.54961e-11	109617	4758648	9	9	6
serine (or cysteine) proteinase inhibitor, clade B (ovalbumin), member 1 [Homo sapiens]	2.18774e-07	42714.8	13489087	8	9	6
minichromosome maintenance complex component 7 isoform 2 [Homo sapiens]	2.37232e-07	60605	33469922	8	9	6
proteasome activator subunit 1 isoform 2 [Homo sapiens]	5.8401e-08	28583.9	30581141	7	9	6
mitochondrial ribosomal protein L12 [Homo sapiens]	5.05702e-10	21334.7	27436901	7	9	6
dynactin 2 [Homo sapiens]	9.34901e-08	44792.2	5453629	6	9	6
keratin 13 isoform a [Homo sapiens]	9.35507e-11	49527.4	131412225	6	9	6
methionine adenosyltransferase II, alpha [Homo sapiens]	4.43614e-08	43633.4	5174529	8	8	6
phosphoglycerate kinase 2 [Homo sapiens]	4.66183e-12	44767.4	31543397	6	8	6
cytoskeleton associated protein 1 [Homo sapiens]	4.55191e-14	27308.5	50428925	5	8	6
ribosomal protein L27a [Homo sapiens]	1.33227e-14	16551	4506625	3	8	6
tight junction protein 2 (zona occludens 2) isoform 1 [Homo sapiens]	0.000114753	133876	42518070	2	8	6
interleukin enhancer binding factor 2 [Homo sapiens]	2.55966e-07	43035.2	24234747	8	7	6
5' nucleotidase, ecto [Homo sapiens]	1.88527e-11	63327.6	4505467	7	7	6
mitochondrial trifunctional protein, beta subunit precursor [Homo sapiens]	2.28983e-05	51261.6	4504327	7	7	6
ribosomal protein S21 [Homo sapiens]	3.32123e-07	9105.57	4506699	7	7	6
histone cluster 1, H2bi [Homo sapiens]	2.82219e-12	13897.6	4504271	7	7	6
platelet-activating factor acetylhydrolase, isoform Ib, beta subunit [Homo sapiens]	3.88027e-06	25553.1	4505585	6	7	6
eukaryotic translation initiation factor 3, subunit 5 epsilon, 47kDa [Homo sapiens]	1.9984e-14	37540.2	4503519	6	7	6
DnaJ subfamily A member 2 [Homo sapiens]	3.6817e-08	45716.6	5031741	4	7	6
ribosomal protein L22 proprotein [Homo sapiens]	1.58371e-06	14777.8	4506613	9	6	6
ribosomal protein L38 [Homo sapiens]	4.20106e-09	8212.73	4506645	7	6	6
polypeptide N-acetylgalactosaminyltransferase 2 [Homo sapiens]	2.63402e-10	64691.5	4758412	7	6	6
eukaryotic translation elongation factor 1 beta 2 [Homo sapiens]	9.99201e-15	24748.3	83376130	6	6	6
proteasome alpha 5 subunit [Homo sapiens]	1.80325e-10	26394.2	23110942	5	6	6
poly(rC) binding protein 3 isoform 1 [Homo sapiens]	3.90088e-11	39440.3	194306631	5	6	6
RAB5C, member RAS oncogene family isoform b [Homo sapiens]	3.12435e-08	23467.8	41393545	5	6	6
regulator of chromosome condensation 2 [Homo sapiens]	6.53034e-06	56049.3	29789090	3	6	6
importin 5 [Homo sapiens]	5.73995e-07	125464	24797086	10	5	6
SUMO1 activating enzyme subunit 1 isoform a [Homo sapiens]	2.359e-08	38425.6	4885585	8	5	6
RAB1A, member RAS oncogene family isoform 1 [Homo sapiens]	1.30067e-07	22663.4	4758988	8	5	6
karyopherin alpha 2 [Homo sapiens]	2.38901e-10	57826.1	4504897	8	5	6
transcription elongation factor A 1 isoform 2 [Homo sapiens]	1.09912e-13	31643.7	45439355	6	5	6
S100 calcium binding protein A16 [Homo sapiens]	1.97432e-07	11794	17933772	5	5	6
ubiquitin specific protease 14 isoform a [Homo sapiens]	1.9316e-06	56033.1	4827050	5	5	6
cell division cycle 37 protein [Homo sapiens]	1.70186e-11	44440.1	5901922	4	5	6
peptidase D [Homo sapiens]	4.10964e-08	54513	149589008	4	5	6
small glutamine-rich tetratricopeptide [Homo sapiens]	1.75993e-07	34041.7	4506921	4	5	6
tescalcin [Homo sapiens]	2.56683e-07	30269.9	95007022	4	5	6
smooth muscle myosin heavy chain 11 isoform SM2A [Homo sapiens]	2.24741e-08	223438	13124875	3	5	6
protein tyrosine phosphatase, non-receptor type 1 [Homo sapiens]	0.0002876	49934.9	4506289	2	5	6
aldehyde dehydrogenase 9A1 [Homo sapiens]	0.000231455	56255.5	115387104	1	5	6
small inducible cytokine subfamily E, member 1 isoform a precursor [Homo sapiens]	4.79988e-07	34331.1	45006986	0	5	6
glyoxalase I [Homo sapiens]	1.69087e-12	20764.3	118402586	7	4	6
RNA binding motif protein 39 isoform a [Homo sapiens]	2.22045e-14	59342.8	35493811	6	4	6
ribosomal protein S4, Y-linked 1 Y isoform [Homo sapiens]	2.51557e-07	29437	4506727	6	4	6
plastin 3 [Homo sapiens]	5.60091e-06	70766.4	7549809	5	4	6
paraspeckle protein 1 [Homo sapiens]	1.10918e-09	58706.2	109240550	4	4	6
ribosomal protein S24 isoform a [Homo sapiens]	7.43412e-09	15059.2	14916501	4	4	6
SEC22 vesicle trafficking protein homolog B [Homo sapiens]	8.24323e-10	24577.5	94429050	4	4	6
ubiquitin-conjugating enzyme E2D 3 isoform 1 [Homo sapiens]	3.31339e-09	16676.4	4507777	4	4	6
ribosomal protein S9 [Homo sapiens]	1.64603e-06	22577.6	14141193	4	4	6
proteasome 26S non-ATPase subunit 1 [Homo sapiens]	4.4742e-13	105769	25777600	4	4	6
isocitrate dehydrogenase 3, beta subunit isoform b precursor [Homo sapiens]	6.03367e-09	41860.4	28178816	3	4	6
esterase D/formylglutathione hydrolase [Homo sapiens]	5.82498e-08	31442.5	33413400	3	4	6
inverted formin 2 isoform 1 [Homo sapiens]	9.90099e-08	135540	149999380	1	4	6
peptidylprolyl isomerase D [Homo sapiens]	3.01008e-07	40737.9	4826932	6	3	6
ribosomal protein S23 [Homo sapiens]	5.58299e-06	15797.7	4506701	4	3	6
drebrin 1 isoform a [Homo sapiens]	7.45703e-11	71395.7	18426915	4	3	6
L-3-hydroxyacyl-Coenzyme A dehydrogenase precursor [Homo sapiens]	1.40721e-11	34271.9	94557308	3	3	6
basic leucine zipper and W2 domains 1 [Homo sapiens]	4.05236e-10	40512.9	41281429	3	3	6
PDZ and LIM domain 7 isoform 1 [Homo sapiens]	1.77415e-05	49812.6	11496885	3	3	6
ribosomal protein L15 [Homo sapiens]	3.60278e-07	24131.1	15431293	2	3	6
tubulin, beta, 4 [Homo sapiens]	5.07451e-07	50400.3	50592996	2	3	6
guanine nucleotide-binding protein, beta-2 subunit [Homo sapiens]	0.000122155	37307.1	20357529	5	2	6
HLA-B associated transcript-3 isoform a [Homo sapiens]	0.000163033	119334	149158692	4	2	6
nuclease sensitive element binding protein 1 [Homo sapiens]	3.33067e-16	35902.7	34098946	4	2	6
synaptotagmin binding, cytoplasmic RNA interacting protein [Homo sapiens]	1.68726e-07	69589.6	23397427	3	2	6
adenylosuccinate synthase [Homo sapiens]	2.33881e-07	50065.8	34577063	3	2	6
nicotinamide N-methyltransferase [Homo sapiens]	4.55892e-09	29555	5453790	2	2	6
COP9 signalosome subunit 4 [Homo sapiens]	6.0759e-08	46239.7	38373690	2	2	6
spermidine synthase [Homo sapiens]	0.00018803	33802.7	63253298	0	2	6
lysyl-tRNA synthetase isoform 2 [Homo sapiens]	3.61466e-06	68004.7	5031815	4	1	6
3'(2'), 5'-bisphosphate nucleotidase 1 [Homo sapiens]	2.8808e-06	33371.2	116812595	3	1	6
glutaredoxin (thioltransferase) [Homo sapiens]	0.00031423	11768.2	4504025	3	1	6
NOL1/NOP2/Sun domain family, member 2 [Homo sapiens]	0.000524507	86415.9	39995082	1	1	6
dual specificity phosphatase 3 [Homo sapiens]	0.00023424	20465.3	4758208	1	1	6
leukocyte receptor cluster (LRC) member 4 protein [Homo sapiens]	1.06917e-07	52740.3	23308572	0	1	6
ATP-binding cassette, sub-family E, member 1 [Homo sapiens]	6.5324e-07	67271.1	108773782	5	0	6
ATPase, Ca++ transporting, slow twitch 2 isoform 3 [Homo sapiens]	2.12304e-06	111775	209413709	1	0	6
albumin preproprotein [Homo sapiens]	3.63399e-06	69321.6	4502027	0	0	6
actin-related protein 3-beta isoform 1 [Homo sapiens]	8.66287e-08	47577.2	9966913	4	16	5
tyrosine 3-monooxygenase/tryptophan 5-monooxygenase activation protein, eta polypeptide [Homo sapiens]	1.07446e-07	28201	4507951	9	14	5
ras homolog gene family, member C precursor [Homo sapiens]	5.46318e-07	21992.3	28395033	5	11	5
Rho GDP dissociation inhibitor (GDI) alpha [Homo sapiens]	1.86295e-12	23192.7	4757768	12	10	5
calpain 1, large subunit [Homo sapiens]	8.5507e-09	81838.3	12408656	0	10	5
minichromosome maintenance complex component 5 [Homo sapiens]	8.84008e-08	82233.3	23510448	10	9	5
pyridoxal kinase [Homo sapiens]	8.90732e-11	35079.9	4505701	7	9	5
gelsolin isoform b [Homo sapiens]	3.40538e-09	80590.6	189083772	6	9	5
aldehyde dehydrogenase 7 family, member A1 [Homo sapiens]	5.20057e-08	58450.2	188035924	3	9	5
thymosin-like 3 [Homo sapiens]	6.99862e-11	5059.54	34013530	11	8	5
valyl-tRNA synthetase [Homo sapiens]	7.5623e-10	140387	5454158	7	8	5
3'-phosphoadenosine 5'-phosphosulfate synthase 2 isoform a [Homo sapiens]	3.07482e-05	69456.7	34447231	8	7	5
cytochrome b5 reductase 3 isoform s [Homo sapiens]	0.000170396	31608.4	6552328	7	7	5
chromosome 20 open reading frame 3 [Homo sapiens]	1.71925e-08	46450.9	24308201	6	7	5
flightless I homolog [Homo sapiens]	7.34846e-05	144659	4503743	4	7	5
carnitine palmitoyltransferase 1A liver isoform 1 [Homo sapiens]	5.32612e-07	88310.8	73623030	4	7	5
programmed cell death 6 interacting protein isoform 1 [Homo sapiens]	4.4168e-11	95963.3	22027538	7	6	5
adaptor-related protein complex 2, beta 1 subunit isoform b [Homo sapiens]	8.77029e-06	104486	4557469	6	6	5
SERPINE1 mRNA binding protein 1 isoform 1 [Homo sapiens]	4.15101e-11	44938.5	66346679	5	6	5
Ewing sarcoma breakpoint region 1 isoform EWS [Homo sapiens]	1.4766e-13	68435.6	4885225	5	6	5
RAB2A, member RAS oncogene family [Homo sapiens]	2.32039e-10	23530.8	4506365	4	6	5
fibrillarin [Homo sapiens]	1.02881e-10	33763.4	12056465	3	6	5
coiled-coil-helix-coiled-coil-helix domain containing 3 [Homo sapiens]	9.14702e-11	26136.2	8923390	3	6	5
ATPase family, AAA domain containing 3C [Homo sapiens]	5.37293e-05	46350.1	194018490	2	6	5
poly (ADP-ribose) polymerase family, member 1 [Homo sapiens]	7.0266e-11	113012	156523968	7	5	5
annexin VII isoform 1 [Homo sapiens]	1.2605e-05	50283.7	4502111	6	5	5
DEK oncogene isoform 1 [Homo sapiens]	9.43815e-10	42647.9	4503249	6	5	5
ribosomal protein S13 [Homo sapiens]	7.01268e-09	17211.7	4506685	5	5	5
NOP58 ribonucleoprotein homolog [Homo sapiens]	2.7879e-10	59540.6	7706254	5	5	5
small nuclear ribonucleoprotein polypeptide N [Homo sapiens]	4.30349e-06	24598	4507135	5	5	5
tubulin tyrosine ligase-like family, member 12 [Homo sapiens]	1.74916e-08	74356.2	11056036	5	5	5
eukaryotic translation initiation factor 2, subunit 1 alpha, 35kDa [Homo sapiens]	2.45521e-06	36089.4	4758256	5	5	5
dipeptidyl peptidase III [Homo sapiens]	1.77086e-10	82537.9	18491024	5	5	5
NHP2 non-histone chromosome protein 2-like 1 [Homo sapiens]	6.04934e-07	14164.6	4826860	4	5	5
clathrin, light polypeptide A isoform b [Homo sapiens]	1.14873e-08	27060	6005993	4	5	5
programmed cell death 5 [Homo sapiens]	1.24808e-07	14276.3	4759224	4	5	5
FK506 binding protein 1A, 12kDa [Homo sapiens]	5.58898e-09	11943.1	4503725	3	5	5
hematological and neurological expressed 1 isoform 1 [Homo sapiens]	1.63443e-08	16004.9	7705877	3	5	5
biliverdin reductase A [Homo sapiens]	4.6395e-05	33407.3	33589854	2	5	5
cisplatin resistance-associated overexpressed protein [Homo sapiens]	4.07497e-07	51435.1	19923485	1	5	5
ribosomal protein L17 [Homo sapiens]	6.46989e-05	21383.3	4506617	0	5	5
annexin A10 [Homo sapiens]	6.78086e-09	37252.9	48762937	6	4	5
solute carrier family 25 (mitochondrial carrier; adenine nucleotide translocator), member 31 [Homo sapiens]	4.0974e-09	34999.4	13775208	6	4	5
H3 histone family, member H [Homo sapiens]	1.11022e-15	15394.5	4504291	6	4	5
DEAD (Asp-Glu-Ala-Asp) box polypeptide 46 [Homo sapiens]	1.61293e-05	117290	41327773	6	4	5
sorbitol dehydrogenase [Homo sapiens]	1.04516e-05	38299.8	156627571	6	4	5
ribosomal protein L19 [Homo sapiens]	8.54872e-14	23451.3	4506609	4	4	5
high-mobility group box 1 [Homo sapiens]	1.13031e-09	24878.2	4504425	4	4	5
OCIA domain containing 2 isoform 1 [Homo sapiens]	1.62292e-08	16942.6	62244044	4	4	5
sterol carrier protein 2 isoform 1 precursor [Homo sapiens]	3.73078e-06	15390.9	55956777	4	4	5
family with sequence similarity 3, member C precursor [Homo sapiens]	3.03585e-06	24664.6	7661714	4	4	5
ADP-ribosylation factor 4 [Homo sapiens]	1.03161e-10	20497.7	4502205	4	4	5
thymosin, beta 10 [Homo sapiens]	1.07691e-09	5022.55	10863895	4	4	5
ribosomal protein S25 [Homo sapiens]	2.07725e-05	13733.7	4506707	3	4	5
p30 DBC protein [Homo sapiens]	0.00026272	102838	24432106	3	4	5
poly(A) binding protein, cytoplasmic 1 [Homo sapiens]	6.04346e-05	70626	46367787	3	4	5
splicing factor 3b, subunit 4 [Homo sapiens]	9.06907e-10	44357.2	5032069	3	4	5
proteasome 26S ATPase subunit 2 [Homo sapiens]	1.20698e-07	48603.2	4506209	2	4	5
transmembrane emp24 protein transport domain containing 9 [Homo sapiens]	1.60406e-05	27260.2	39725636	2	4	5
desmin [Homo sapiens]	2.62226e-08	53503.2	55749932	2	4	5
SUMO-1 activating enzyme subunit 2 [Homo sapiens]	3.60438e-10	71179.3	4885649	0	4	5
solute carrier family 25, member 13 isoform 2 [Homo sapiens]	6.00872e-09	74128.8	7657581	0	4	5
ribosomal protein L24 [Homo sapiens]	9.60141e-07	17767.9	4506619	6	3	5
uridine monophosphate synthase [Homo sapiens]	3.84796e-05	52188.7	4507835	5	3	5
heterogeneous nuclear ribonucleoprotein A0 [Homo sapiens]	8.01403e-10	30821.8	5803036	4	3	5
basic leucine zipper and W2 domains 2 [Homo sapiens]	3.48499e-12	48132	7661744	4	3	5
proteasome beta 4 subunit [Homo sapiens]	4.35985e-12	29185.5	22538467	4	3	5
sodium/hydrogen exchanger regulatory factor 1 [Homo sapiens]	3.6017e-09	38844.6	4759140	4	3	5
LUC7-like 2 [Homo sapiens]	5.7202e-10	46485.6	116812577	4	3	5
vesicle-fusing ATPase [Homo sapiens]	8.16724e-11	82542.2	156564401	3	3	5
lysophospholipase 1 [Homo sapiens]	2.58981e-06	24653.5	5453722	3	3	5
integrin alpha 3 isoform b precursor [Homo sapiens]	8.97855e-05	118680	6006011	3	3	5
cleavage and polyadenylation specific factor 6, 68 kD subunit [Homo sapiens]	1e-30	59173.5	162329583	3	3	5
methylcrotonoyl-Coenzyme A carboxylase 2 (beta) [Homo sapiens]	7.97695e-12	61294.5	11545863	3	3	5
eukaryotic translation initiation factor 5B [Homo sapiens]	8.45102e-12	138742	84043963	3	3	5
nuclear pore complex-associated protein TPR [Homo sapiens]	1.32367e-10	267129	114155142	3	3	5
DNA topoisomerase I [Homo sapiens]	0.000206887	90668.9	11225260	3	3	5
S100 calcium binding protein A13 [Homo sapiens]	1.98652e-09	11464.1	5174659	2	3	5
Na+/K+ -ATPase beta 1 subunit isoform a [Homo sapiens]	0.000177995	35038.9	4502277	1	3	5
non-metastatic cells 1, protein (NM23A) expressed in isoform b [Homo sapiens]	2.38809e-12	17137.7	4557797	7	2	5
DnaJ (Hsp40) homolog, subfamily A, member 1 [Homo sapiens]	2.12384e-09	44839.5	4504511	7	2	5
myosin, heavy polypeptide 10, non-muscle [Homo sapiens]	2.66562e-07	228857	41406064	7	2	5
citrate synthase precursor [Homo sapiens]	9.11549e-11	51679.6	38327625	5	2	5
activator of heat shock 90kDa protein ATPase homolog 1 [Homo sapiens]	4.28257e-06	38250.2	6912280	5	2	5
tumor protein, translationally-controlled 1 [Homo sapiens]	4.19973e-08	19582.6	4507669	4	2	5
adenosine deaminase, RNA-specific isoform a [Homo sapiens]	3.47456e-07	135882	70166852	3	2	5
alpha isoform of regulatory subunit B55, protein phosphatase 2 [Homo sapiens]	3.76749e-06	51659.5	4506019	3	2	5
bisphosphoglycerate mutase 2 [Homo sapiens]	0.000223583	28747.8	50593010	2	2	5
glutaminase [Homo sapiens]	2.42578e-09	73414	156104878	2	2	5
ribosomal protein L32 [Homo sapiens]	6.16286e-10	15849.8	4506635	2	2	5
ATP-dependent RNA helicase ROK1 isoform a [Homo sapiens]	1.82584e-06	67456	38569505	2	2	5
superoxide dismutase 1, soluble [Homo sapiens]	4.34892e-09	15925.9	4507149	2	2	5
ATP synthase, H+ transporting, mitochondrial F0 complex, subunit E [Homo sapiens]	0.000139841	7928.32	6005717	1	2	5
histidine triad nucleotide binding protein 1 [Homo sapiens]	0.000370549	13793.1	4885413	0	2	5
cell division cycle 10 isoform 2 [Homo sapiens]	4.00891e-08	50549	148352329	7	1	5
nicotinamide phosphoribosyltransferase precursor [Homo sapiens]	5.35212e-10	55486.6	5031977	5	1	5
ribosomal L1 domain containing 1 [Homo sapiens]	1.87516e-06	54939	118498359	2	1	5
DNA topoisomerase II, alpha isozyme [Homo sapiens]	8.33991e-07	174275	19913406	2	1	5
casein kinase II alpha 1 subunit isoform a [Homo sapiens]	1.60941e-05	45114.9	29570791	1	1	5
USO1 homolog, vesicle docking protein [Homo sapiens]	2.01084e-11	107840	4505541	1	0	5
tyrosyl-tRNA synthetase 2, mitochondrial [Homo sapiens]	2.87014e-07	53165.8	94681057	0	0	5
aldo-keto reductase family 1, member B1 [Homo sapiens]	7.99882e-07	35830.5	4502049	0	0	5
hexokinase 2 [Homo sapiens]	0.000101875	102314	15553127	0	0	5
myxovirus resistance protein 1 [Homo sapiens]	1.17189e-07	75473.3	222136617	10	11	4
lamin B2 [Homo sapiens]	1.74683e-09	67647.6	27436951	10	11	4
eukaryotic translation initiation factor 3, subunit C [Homo sapiens]	1.15047e-07	105278	4503525	9	11	4
aldehyde dehydrogenase 16 family, member A1 isoform 1 [Homo sapiens]	2.53919e-07	85073.9	223972651	4	8	4
cytochrome b5 outer mitochondrial membrane precursor [Homo sapiens]	2.56516e-07	16684.1	83921614	8	7	4
2',5'-oligoadenylate synthetase 1 isoform 2 [Homo sapiens]	3.43101e-09	41713.7	74229011	7	7	4
acidic (leucine-rich) nuclear phosphoprotein 32 family, member B [Homo sapiens]	3.27827e-11	28770.3	5454088	5	7	4
acetyl-Coenzyme A acetyltransferase 1 precursor [Homo sapiens]	2.70858e-08	45170.7	4557237	7	6	4
complement component 1, q subcomponent binding protein precursor [Homo sapiens]	6.88338e-13	31342.6	4502491	7	6	4
oxoglutarate (alpha-ketoglutarate) dehydrogenase (lipoamide) isoform 1 precursor [Homo sapiens]	1.46543e-05	115862	51873036	6	6	4
splicing factor 1 isoform 1 [Homo sapiens]	1.64855e-08	68286.1	42544130	6	6	4
PREDICTED: similar to peptidylprolyl isomerase A isoform 2 [Homo sapiens]	9.62767e-10	18013.8	88953813	6	6	4
nudix-type motif 5 [Homo sapiens]	1.02564e-08	24312.2	37594464	6	6	4
HMT1 hnRNP methyltransferase-like 2 isoform 2 [Homo sapiens]	1.06241e-10	39902.8	150456457	5	6	4
ribosomal protein L7 [Homo sapiens]	7.26359e-07	29207.2	15431301	4	6	4
NADH dehydrogenase (ubiquinone) Fe-S protein 1, 75kDa precursor [Homo sapiens]	3.37353e-08	79416.6	33519475	4	6	4
ribosomal protein L11 [Homo sapiens]	4.73133e-06	20239.7	15431290	4	6	4
TIP120 protein [Homo sapiens]	1.4241e-09	136289	21361794	4	6	4
budding uninhibited by benzimidazoles 3 isoform a [Homo sapiens]	5.69332e-05	37131.2	4757880	0	6	4
stathmin 1 isoform a [Homo sapiens]	0.000126514	17292	5031851	7	5	4
p47 protein isoform c [Homo sapiens]	4.4208e-11	28504.7	33286434	6	5	4
EH-domain containing 4 [Homo sapiens]	5.28427e-08	61136.6	21264315	5	5	4
major histocompatibility complex, class I, F isoform 2 precursor [Homo sapiens]	1.6535e-10	39037.4	149158698	4	5	4
programmed cell death 8 isoform 4 [Homo sapiens]	2.12896e-06	28386.5	195927004	4	5	4
DnaJ (Hsp40) homolog, subfamily B, member 1 [Homo sapiens]	1.18449e-08	38020.4	5453690	4	5	4
RAB18, member RAS oncogene family [Homo sapiens]	1.13279e-08	22962.6	10880989	4	5	4
protein phosphatase 1, regulatory subunit 7 [Homo sapiens]	2.19303e-08	41538.6	4506013	3	5	4
cAMP-dependent protein kinase, regulatory subunit alpha 1 [Homo sapiens]	4.49566e-07	42955	4506063	3	5	4
protein phosphatase 1, catalytic subunit, alpha isoform 1 [Homo sapiens]	0.000178755	37487.8	4506003	1	5	4
tumor protein D52-like 2 isoform a [Homo sapiens]	2.97732e-07	24838.5	40805864	0	5	4
eukaryotic translation initiation factor 3 subunit 6 interacting protein [Homo sapiens]	3.15192e-12	66684.5	7705433	8	4	4
branched chain aminotransferase 1, cytosolic [Homo sapiens]	1.48097e-07	42938.5	38176287	8	4	4
ribosomal protein S26 [Homo sapiens]	1.89495e-07	13007.1	15011936	7	4	4
profilin 2 isoform b [Homo sapiens]	9.82861e-09	15078.4	4505751	6	4	4
nucleosome assembly protein 1-like 4 [Homo sapiens]	4.15997e-09	42796.9	5174613	6	4	4
small nuclear ribonucleoprotein polypeptide D2 [Homo sapiens]	1.68125e-07	13518.2	29294624	6	4	4
single-stranded DNA binding protein 1 [Homo sapiens]	9.18886e-10	17249	4507231	5	4	4
fragile X mental retardation-related protein 1 isoform a [Homo sapiens]	2.00347e-09	69678	61835148	5	4	4
SRA stem-loop-interacting RNA-binding protein [Homo sapiens]	2.84627e-06	12341.4	13654278	5	4	4
CD44 antigen isoform 1 precursor [Homo sapiens]	1.42381e-08	81487.4	48255935	5	4	4
tyrosyl-tRNA synthetase [Homo sapiens]	1.08998e-08	59106.2	4507947	4	4	4
neural precursor cell expressed, developmentally down-regulated 8 [Homo sapiens]	1.36379e-06	9065.95	5453760	4	4	4
histone cluster 2, H2aa3 [Homo sapiens]	2.4758e-13	14086.9	4504251	4	4	4
asparaginyl-tRNA synthetase [Homo sapiens]	2.74905e-09	62902.6	4758762	4	4	4
cardiac muscle alpha actin 1 proprotein [Homo sapiens]	4.21885e-14	41991.9	4885049	4	4	4
dCTP pyrophosphatase 1 [Homo sapiens]	4.44089e-16	18669.4	13129100	4	4	4
inosine triphosphatase isoform a [Homo sapiens]	1.40878e-07	21431.9	15626999	4	4	4
H2A histone family, member V isoform 2 [Homo sapiens]	7.77156e-15	12138.7	20357599	4	4	4
ATPase family, AAA domain containing 1 [Homo sapiens]	5.28592e-08	40718	31377644	4	4	4
von Hippel-Lindau binding protein 1 [Homo sapiens]	1e-30	22611.5	4507873	4	4	4
otubain 1 [Homo sapiens]	2.31385e-10	31264.4	109148508	4	4	4
small nuclear ribonucleoprotein polypeptide F [Homo sapiens]	8.28942e-09	9718.78	4507131	4	4	4
cleavage and polyadenylation specific factor 5 [Homo sapiens]	7.44149e-11	26210.7	5901926	4	4	4
ribosomal protein P1 isoform 1 [Homo sapiens]	9.2172e-09	11506.7	4506669	3	4	4
lactate dehydrogenase A-like 6A [Homo sapiens]	1.25861e-06	36484.2	221136809	3	4	4
macrophage migration inhibitory factor [Homo sapiens]	7.42358e-06	12468.2	4505185	3	4	4
progesterone receptor membrane component 1 [Homo sapiens]	1.01103e-07	21657.8	5729875	3	4	4
CNDP dipeptidase 2 [Homo sapiens]	0.000526645	52745.9	8922699	2	4	4
ER lipid raft associated 2 isoform 1 [Homo sapiens]	1.00013e-08	37815.5	6005721	2	4	4
small nuclear ribonucleoprotein polypeptide A' [Homo sapiens]	2.5957e-12	28398.1	50593002	2	4	4
eukaryotic translation initiation factor 4E family member 1B [Homo sapiens]	9.73666e-05	27579.2	150378456	1	4	4
RNA binding motif protein, X-linked [Homo sapiens]	0.000728178	42306.3	56699409	0	4	4
kinesin family member 5A [Homo sapiens]	2.08986e-07	117305	45446749	7	3	4
tubulin-specific chaperone a [Homo sapiens]	1.92069e-13	12846.7	4759212	6	3	4
apoptosis inhibitor 5 isoform b [Homo sapiens]	2.22045e-16	56734.8	5729730	6	3	4
enhancer of rudimentary homolog [Homo sapiens]	1e-30	12251	4758302	4	3	4
hepatoma-derived growth factor isoform a [Homo sapiens]	0.000220125	26771.9	4758516	4	3	4
programmed cell death 6 [Homo sapiens]	3.14762e-06	21854.8	7019485	4	3	4
myosin IB isoform 2 [Homo sapiens]	5.42897e-08	124872	44889481	4	3	4
adenylosuccinate lyase isoform a [Homo sapiens]	1.11022e-15	54854.1	4557269	4	3	4
inositol-3-phosphate synthase 1 [Homo sapiens]	1.06149e-05	61029.2	7705558	4	3	4
hypothetical protein LOC392490 [Homo sapiens]	3.21276e-06	15746.8	46409468	4	3	4
guanine nucleotide-binding protein, beta-1 subunit [Homo sapiens]	7.44951e-07	37353	11321585	3	3	4
apoptotic chromatin condensation inducer 1 [Homo sapiens]	0.000166874	151796	7662238	3	3	4
biliverdin reductase B (flavin reductase (NADPH)) [Homo sapiens]	1.71027e-06	22105.4	4502419	3	3	4
ribosomal protein S27-like [Homo sapiens]	5.09358e-06	9470.87	7705706	3	3	4
mitochondrial import receptor Tom22 [Homo sapiens]	6.71515e-06	15511.8	9910382	3	3	4
actin related protein 2/3 complex subunit 2 [Homo sapiens]	2.52254e-09	34311.5	23238211	3	3	4
glucocerebrosidase precursor [Homo sapiens]	4.1833e-07	59678.4	54607043	3	3	4
echinoderm microtubule associated protein like 4 isoform a [Homo sapiens]	3.19512e-05	108835	19923497	2	3	4
ATP synthase, H+ transporting, mitochondrial F0 complex, subunit G [Homo sapiens]	6.78743e-05	11421.2	51479156	2	3	4
ribosomal protein L31 isoform 1 [Homo sapiens]	2.89086e-05	14453.9	4506633	2	3	4
SH3 domain binding glutamic acid-rich protein like 3 [Homo sapiens]	1e-30	10431.3	13775198	2	3	4
lysosomal-associated membrane protein 1 [Homo sapiens]	5.36238e-13	44853.9	112380628	2	3	4
calcium/calmodulin-dependent protein kinase II beta isoform 3 [Homo sapiens]	8.93952e-11	57972.6	26051208	2	3	4
MARCKS-like 1 [Homo sapiens]	0.000430199	19517.2	13491174	2	3	4
leprecan 1 isoform 1 [Homo sapiens]	8.72716e-07	83341.1	186928835	2	3	4
ATP synthase, H+ transporting, mitochondrial F0 complex, subunit F2 isoform 2a [Homo sapiens]	6.83991e-07	10910.7	4757812	2	3	4
ribosomal protein L8 [Homo sapiens]	1.85129e-06	28007.3	15431306	1	3	4
translocase of inner mitochondrial membrane 13 [Homo sapiens]	1.13978e-06	10493	11024700	1	3	4
progesterone receptor membrane component 2 [Homo sapiens]	0.000732873	23803.7	5453916	0	3	4
receptor accessory protein 5 [Homo sapiens]	0.000629605	21479	115430112	0	3	4
eukaryotic translation initiation factor 5A isoform A [Homo sapiens]	2.22045e-15	20157.2	219555707	6	2	4
Rho GTPase activating protein 1 [Homo sapiens]	1.24726e-07	50404.3	4757766	5	2	4
prefoldin subunit 2 [Homo sapiens]	1.19214e-06	16637.6	12408675	4	2	4
nuclear protein localization 4 [Homo sapiens]	9.87931e-09	68077	157426879	4	2	4
twinfilin 1 [Homo sapiens]	1e-30	43890.6	40068475	4	2	4
ubiquitin-conjugating enzyme E2M [Homo sapiens]	1.3558e-08	20886.7	4507791	3	2	4
hexokinase domain containing 1 [Homo sapiens]	3.56751e-08	102449	156151420	3	2	4
laminin, beta 1 precursor [Homo sapiens]	8.17693e-09	197908	167614504	3	2	4
calumenin isoform a precursor [Homo sapiens]	0.000441869	37083.6	4502551	2	2	4
glucosamine-6-phosphate deaminase 1 [Homo sapiens]	1.80268e-09	32647.6	13027378	2	2	4
epsilon subunit of coatomer protein complex isoform b [Homo sapiens]	1.81611e-05	28778.6	40805825	2	2	4
tRNA methyltransferase 11-2 homolog [Homo sapiens]	8.18656e-11	14190.3	7705477	2	2	4
calcium/calmodulin-dependent protein kinase II delta isoform 3 [Homo sapiens]	2.28537e-09	56333.6	26667180	2	2	4
proteasome 26S non-ATPase subunit 8 [Homo sapiens]	0.000850766	39586.8	156631005	2	2	4
protein phosphatase 2, catalytic subunit, alpha isoform [Homo sapiens]	1.97455e-07	35571.4	4506017	2	2	4
ATP synthase, H+ transporting, mitochondrial F0 complex, subunit F6 isoform a precursor [Homo sapiens]	0.000393573	12579.6	18644883	2	2	4
aldo-keto reductase family 1, member C4 [Homo sapiens]	0.000419181	37043	24497585	2	2	4
S-phase kinase-associated protein 1 isoform a [Homo sapiens]	4.07785e-09	18052	25777711	2	2	4
hypothetical protein LOC51571 [Homo sapiens]	1.60487e-10	36724.7	42734438	2	2	4
G1 to S phase transition 1 isoform 1 [Homo sapiens]	3.74893e-08	68628.2	194018520	1	2	4
DEAD (Asp-Glu-Ala-Asp) box polypeptide 23 [Homo sapiens]	1.32082e-08	95524	41327771	1	2	4
solute carrier family 2 (facilitated glucose transporter), member 1 [Homo sapiens]	6.36385e-05	54048.7	166795299	1	2	4
replication protein A1, 70kDa [Homo sapiens]	6.27071e-05	68095.4	4506583	0	2	4
Ras-GTPase activating protein SH3 domain-binding protein 2 isoform b [Homo sapiens]	4.03898e-07	50786.1	45359846	2	1	4
inorganic pyrophosphatase 2 isoform 1 precursor [Homo sapiens]	1.54375e-09	37896	29171702	1	1	4
erythropoietin 4 immediate early response [Homo sapiens]	5.3111e-07	48572.7	118150660	1	1	4
bolA-like protein 2B [Homo sapiens]	1.18045e-09	16921.8	85797673	0	1	4
FK506 binding protein 3, 25kDa [Homo sapiens]	1.98932e-05	25161.3	4503727	5	0	4
eukaryotic translation initiation factor 3, subunit 3 gamma, 40kDa [Homo sapiens]	1.6031e-06	39905.1	4503515	4	0	4
thioredoxin domain containing 12 [Homo sapiens]	6.06625e-05	19193.6	7705696	4	0	4
superkiller viralicidic activity 2-like 2 [Homo sapiens]	2.8705e-06	117729	193211480	3	0	4
S100 calcium-binding protein A4 [Homo sapiens]	2.7108e-07	11720.7	4506765	2	0	4
BH3 interacting domain death agonist isoform 2 [Homo sapiens]	0.000104447	21981	4557361	1	0	4
actin related protein 2/3 complex subunit 4 isoform a [Homo sapiens]	0.000560792	19654.3	5031595	1	0	4
ribosomal protein L10 [Homo sapiens]	2.21495e-07	24587.9	223890243	0	0	4
transducin (beta)-like 1 X-linked receptor 1 [Homo sapiens]	3.20854e-13	55560.1	19913371	0	0	4
hypothetical protein LOC23065 [Homo sapiens]	1.49291e-06	111689	22095331	0	0	4
heat shock 70kDa protein 4-like [Homo sapiens]	1.0496e-06	94452.4	31541941	0	0	4
hypothetical protein LOC25940 [Homo sapiens]	1.68512e-07	55238.1	56699482	0	0	4
secreted phosphoprotein 1 isoform a [Homo sapiens]	1.51879e-12	35401.2	91206462	0	0	4
heterochromatin protein 1-beta [Homo sapiens]	1.11022e-15	21404.6	187960037	0	0	4
S100 calcium-binding protein A6 [Homo sapiens]	1.59353e-06	10173.3	7657532	5	22	3
extended synaptotagmin-like protein 1 [Homo sapiens]	1.98042e-11	122780	14149680	4	11	3
ribosomal protein L14 [Homo sapiens]	7.47142e-10	23417	78000181	5	9	3
hexosaminidase B preproprotein [Homo sapiens]	3.25234e-10	63071.2	4504373	4	8	3
aldo-keto reductase family 1, member A1 [Homo sapiens]	3.75422e-11	36549.9	5174391	4	8	3
breast cancer membrane protein 11 [Homo sapiens]	1.43707e-07	19158.9	28827801	3	8	3
cytochrome c oxidase subunit VIb polypeptide 1 [Homo sapiens]	7.2217e-07	10185.7	4502985	1	8	3
dodecenoyl-Coenzyme A delta isomerase precursor [Homo sapiens]	4.21767e-08	32795.2	62530384	3	7	3
glucosamine (N-acetyl)-6-sulfatase precursor [Homo sapiens]	4.5175e-11	62042.1	4504061	0	7	3
phosphoribosylformylglycinamidine synthase [Homo sapiens]	9.13714e-13	144643	31657129	5	6	3
peroxiredoxin 4 [Homo sapiens]	5.31578e-10	30520.8	5453549	5	6	3
leucine rich repeat (in FLII) interacting protein 1 isoform 4 [Homo sapiens]	1.56037e-09	86351.2	212276070	7	5	3
SEC24-related protein C [Homo sapiens]	0.000118835	118249	38373669	5	5	3
ribosomal protein L35 [Homo sapiens]	1.01238e-07	14542.6	6005860	4	5	3
F-actin capping protein alpha-1 subunit [Homo sapiens]	9.66738e-10	32902.3	5453597	3	5	3
protein kinase C and casein kinase substrate in neurons 2 [Homo sapiens]	7.2534e-07	55704	148747351	3	5	3
ras-related C3 botulinum toxin substrate 1 isoform Rac1 [Homo sapiens]	1.21927e-05	21436.2	9845511	2	5	3
dihydrolipoamide S-succinyltransferase (E2 component of 2-oxo-glutarate complex) [Homo sapiens]	0.000458362	48724.6	19923748	2	5	3
alkyldihydroxyacetone phosphate synthase precursor [Homo sapiens]	1.13537e-05	72865.9	4501993	2	5	3
inositol(myo)-1(or 4)-monophosphatase 1 isoform 1 [Homo sapiens]	3.72326e-06	30169.2	5031789	5	4	3
proteasome beta 1 subunit [Homo sapiens]	5.37963e-06	26472.4	4506193	5	4	3
ribosomal protein L21 [Homo sapiens]	4.38561e-10	18553.1	18104948	5	4	3
myotrophin [Homo sapiens]	1.47333e-07	12886.6	21956645	5	4	3
coatomer protein complex, subunit beta 1 [Homo sapiens]	2.25851e-07	107074	7705369	5	4	3
carbonyl reductase 3 [Homo sapiens]	3.58882e-07	30830.7	4502601	4	4	3
ELAV-like 1 [Homo sapiens]	2.62971e-07	36069.2	38201714	4	4	3
Na+/K+ -ATPase alpha 3 subunit [Homo sapiens]	1.77313e-08	111677	22748667	4	4	3
lysyl hydroxylase 1 precursor [Homo sapiens]	1.20149e-07	83497.5	32307144	4	4	3
PREDICTED: similar to hCG1991922 [Homo sapiens]	3.06011e-11	54885.6	239744307	4	4	3
tissue specific transplantation antigen P35B [Homo sapiens]	6.0044e-06	35870	4507709	3	4	3
leucyl-tRNA synthetase [Homo sapiens]	2.16369e-09	134380	108773810	3	4	3
ubiquitin and ribosomal protein S27a precursor [Homo sapiens]	1.01271e-07	17953.5	4506713	3	4	3
splicing factor 3B subunit 2 [Homo sapiens]	2.74902e-11	100165	55749531	3	4	3
N-myristoyltransferase 1 [Homo sapiens]	6.79265e-09	56769.9	10835073	2	4	3
estradiol 17-beta-dehydrogenase 11 [Homo sapiens]	3.26606e-07	32914.7	142976729	1	4	3
coronin, actin binding protein, 1B [Homo sapiens]	2.52576e-12	54200.3	14149734	1	4	3
transmembrane emp24 protein transport domain containing 7 [Homo sapiens]	0.000389074	25155.6	32996709	1	4	3
proteasome 26S subunit, non-ATPase 14 [Homo sapiens]	1.166e-06	34554.6	5031981	0	4	3
fumarate hydratase precursor [Homo sapiens]	9.83108e-08	54602.2	19743875	5	3	3
epsin 4 [Homo sapiens]	3.09286e-07	68215.8	7661968	4	3	3
proteasome 26S non-ATPase subunit 13 isoform 1 [Homo sapiens]	2.89213e-12	42918.2	157502193	4	3	3
catechol-O-methyltransferase isoform MB-COMT [Homo sapiens]	1.32064e-08	30017.6	4502969	3	3	3
phosphoribosyl pyrophosphate synthetase 1-like 1 [Homo sapiens]	1.85781e-07	34817	28557709	3	3	3
ras-related GTP-binding protein RAB10 [Homo sapiens]	8.82958e-07	22454.6	33695095	3	3	3
proteasome 26S non-ATPase subunit 12 isoform 1 [Homo sapiens]	1.01233e-05	52870.6	4506221	3	3	3
regulator of chromosome condensation 1 [Homo sapiens]	8.07022e-07	44940.6	114796648	3	3	3
twinfilin-like protein [Homo sapiens]	7.06145e-10	39523.3	6005846	3	3	3
mesoderm development candidate 2 [Homo sapiens]	3.1291e-08	26060.3	74136552	3	3	3
signal recognition particle 72kDa [Homo sapiens]	1.12357e-08	74560.1	109638749	3	3	3
golgi reassembly stacking protein 2 [Homo sapiens]	0.000319503	47116.1	29826294	2	3	3
eukaryotic translation initiation factor 2 beta [Homo sapiens]	8.94541e-10	38364.4	29826335	2	3	3
ADP-ribosylation factor 1 [Homo sapiens]	1.33227e-12	20683.7	4502201	2	3	3
5'-3' exoribonuclease 2 [Homo sapiens]	1.15139e-05	108513	18860916	2	3	3
pituitary tumor-transforming gene 1 protein-interacting protein precursor [Homo sapiens]	2.66454e-13	20310.2	4757886	2	3	3
inositol polyphosphate-1-phosphatase [Homo sapiens]	4.90393e-07	43970.3	4504703	2	3	3
tropomodulin 3 (ubiquitous) [Homo sapiens]	4.54751e-05	39570.3	7657649	2	3	3
coatomer protein complex, subunit zeta 1 [Homo sapiens]	6.11191e-05	20185.5	7706337	0	3	3
tight junction protein 1 isoform a [Homo sapiens]	3.13046e-05	195339	116875767	0	3	3
sideroflexin 1 [Homo sapiens]	6.37601e-12	35596.3	23618867	5	2	3
signal sequence receptor, delta [Homo sapiens]	2.1486e-05	18986.6	5454090	5	2	3
ubiquinol-cytochrome c reductase core protein II [Homo sapiens]	1.01925e-09	48412.9	50592988	4	2	3
SPATS2-like protein isoform a [Homo sapiens]	2.66957e-09	61690.8	154426310	4	2	3
poly(A) binding protein, cytoplasmic 1-like 2B [Homo sapiens]	6.05083e-07	22784.6	109948285	4	2	3
ubiquitin-conjugating enzyme E2N-like [Homo sapiens]	1.69701e-05	17366.1	61175265	4	2	3
ADP-ribosylation factor-like 1 [Homo sapiens]	1.19979e-06	20404.5	4502227	3	2	3
CD2-associated protein [Homo sapiens]	3.71166e-07	71407.4	11321634	3	2	3
keratin 16 [Homo sapiens]	4.21213e-06	51236.2	24430192	3	2	3
basigin isoform 2 precursor [Homo sapiens]	1.73727e-05	29202.7	38372925	3	2	3
spectrin, beta, non-erythrocytic 4 isoform sigma1 [Homo sapiens]	1.23164e-05	288806	115430237	3	2	3
mel transforming oncogene [Homo sapiens]	3.11172e-07	23653.2	16933567	3	2	3
golgi phosphoprotein 3 [Homo sapiens]	6.51228e-08	33789.5	11545859	3	2	3
proteasome 26S non-ATPase subunit 7 [Homo sapiens]	2.86695e-09	37002.5	25777615	2	2	3
adenylate kinase 1 [Homo sapiens]	4.27499e-05	21621.3	4502011	2	2	3
translin-associated factor X [Homo sapiens]	1.03803e-10	33091.7	5174731	2	2	3
vesicle-associated membrane protein-associated protein A isoform 1 [Homo sapiens]	2.20785e-08	32592.6	94721250	2	2	3
U2 small nuclear RNA auxillary factor 1 isoform a [Homo sapiens]	0.000194532	27854.5	5803207	2	2	3
ribosomal protein L18a [Homo sapiens]	2.07422e-08	20748.9	11415026	2	2	3
prefoldin subunit 5 isoform alpha [Homo sapiens]	4.70162e-07	17317	22202633	2	2	3
nestin [Homo sapiens]	1.3798e-05	177331	38176300	2	2	3
mitochondrial isoleucine tRNA synthetase [Homo sapiens]	4.1875e-05	113719	46852147	2	2	3
paraoxonase 2 isoform 1 [Homo sapiens]	3.88578e-14	39356.3	66529294	2	2	3
histone cluster 2, H3d [Homo sapiens]	1.84552e-11	15378.5	183076548	2	2	3
succinate dehydrogenase complex, subunit B, iron sulfur (Ip) precursor [Homo sapiens]	3.1974e-09	31608.8	115387094	2	2	3
cleavage and polyadenylation specific factor 2 [Homo sapiens]	2.20487e-05	88430.8	34101288	2	2	3
isochorismatase domain containing 2 isoform 2 [Homo sapiens]	4.35742e-06	24081.7	13376007	1	2	3
ribosomal protein L29 [Homo sapiens]	0.000837555	17741.1	4506629	1	2	3
malignant T cell amplified sequence 1 isoform 1 [Homo sapiens]	3.63681e-09	20541.8	7662502	1	2	3
adaptor-related protein complex 2, mu 1 subunit isoform a [Homo sapiens]	4.82128e-07	49623.1	14917109	1	2	3
chromatin modifying protein 4B [Homo sapiens]	1.19522e-05	24934.6	28827795	1	2	3
hydrogen/potassium-exchanging ATPase 4A [Homo sapiens]	2.71554e-06	114045	51944966	1	2	3
apolipoprotein A-I binding protein precursor [Homo sapiens]	0.00024055	31654.2	91984773	0	2	3
peptidylprolyl isomerase A (cyclophilin A)-like 4C [Homo sapiens]	1.48288e-10	18170.2	209417936	0	2	3
medium-chain acyl-CoA dehydrogenase isoform a precursor [Homo sapiens]	6.01084e-06	46558.6	4557231	0	2	3
TRK-fused [Homo sapiens]	9.74894e-09	43421.2	56090139	0	2	3
elongin C [Homo sapiens]	5.81793e-06	12465	5032161	0	2	3
metastasis-associated protein 2 [Homo sapiens]	0.000190987	74975.9	14141170	0	2	3
basic transcription factor 3 isoform A [Homo sapiens]	3.39888e-09	22154.4	83641885	5	1	3
sorting and assembly machinery component 50 homolog [Homo sapiens]	0.000316456	51929.3	31542301	4	1	3
proteasome 26S non-ATPase subunit 4 [Homo sapiens]	3.30591e-06	40711.2	5292161	3	1	3
ribulose-5-phosphate-3-epimerase isoform 1 [Homo sapiens]	6.08402e-13	24911.3	40385883	2	1	3
transcription elongation regulator 1 isoform 1 [Homo sapiens]	4.42648e-05	123823	21327715	2	1	3
solute carrier family 1 member 5 isoform 1 [Homo sapiens]	1.25522e-05	56562.4	5032093	2	1	3
exportin 5 [Homo sapiens]	3.09986e-05	136222	22748937	2	1	3
PREDICTED: similar to CG12975 [Homo sapiens]	3.09264e-09	15561.7	41190515	2	1	3
coiled-coil domain containing 124 [Homo sapiens]	0.000109804	25819.6	19923969	1	1	3
proline-rich coiled-coil 1 [Homo sapiens]	0.000253898	46671.9	18677735	1	1	3
aconitase 1 [Homo sapiens]	3.73035e-13	98336.7	8659555	9	0	3
ribosomal protein S20 isoform 2 [Homo sapiens]	9.94866e-05	13364.3	4506697	5	0	3
paxillin isoform 1 [Homo sapiens]	2.13377e-09	64463.9	170932514	4	0	3
OCIA domain containing 1 isoform 1 [Homo sapiens]	2.85834e-08	27608.8	8923427	4	0	3
glyoxalase domain containing 4 [Homo sapiens]	2.34072e-05	33211.6	217330598	3	0	3
PREDICTED: hypothetical protein LOC100131693 [Homo sapiens]	4.02837e-07	25110.5	169210992	3	0	3
karyopherin alpha 6 [Homo sapiens]	1.74752e-06	59991.6	6912478	3	0	3
histone deacetylase 1 [Homo sapiens]	2.18601e-06	55067.8	13128860	3	0	3
DnaJ (Hsp40) homolog, subfamily C, member 7 isoform 1 [Homo sapiens]	5.99691e-08	56432.7	221219053	3	0	3
vesicle amine transport protein 1 [Homo sapiens]	2.10151e-07	41893.5	18379349	2	0	3
actin related protein 2/3 complex subunit 3 [Homo sapiens]	3.04073e-06	20533.4	5031597	1	0	3
methionyl aminopeptidase 2 [Homo sapiens]	8.94999e-06	52858.2	5803092	1	0	3
gemin 5 [Homo sapiens]	3.17947e-07	168482	157739942	1	0	3
capping protein (actin filament) muscle Z-line, alpha 2 [Homo sapiens]	3.41654e-07	32928.6	5453599	0	0	3
ribosomal protein L37a [Homo sapiens]	5.07255e-05	10268.5	4506643	0	0	3
ribosomal protein L13a [Homo sapiens]	4.4637e-06	23562.4	6912634	0	0	3
ilvB (bacterial acetolactate synthase)-like [Homo sapiens]	0.000177514	67824.9	21361361	0	0	3
breast cancer anti-estrogen resistance 1 [Homo sapiens]	1e-30	93314.5	44662836	0	0	3
barrier to autointegration factor 1 [Homo sapiens]	1.08511e-06	10052	4502389	0	0	3
nitric oxide synthase interacting protein [Homo sapiens]	3.38043e-05	33151	7705716	0	0	3
fumarylacetoacetase [Homo sapiens]	1.05297e-06	46344.2	4557587	0	0	3
lectin, mannose-binding, 1 precursor [Homo sapiens]	6.13879e-07	57513.1	5031873	0	0	3
Sec23 homolog B [Homo sapiens]	1.29993e-05	86423.6	14591928	0	0	3
DEAD (Asp-Glu-Ala-Asp) box polypeptide 47 isoform 1 [Homo sapiens]	0.000121636	50614.8	20149629	0	0	3
H2A histone family, member Y isoform 1 [Homo sapiens]	2.9976e-14	39159.2	20336746	0	0	3
signal recognition particle 68kDa [Homo sapiens]	4.55607e-05	70685.7	24497620	0	0	3
transportin 1 isoform 1 [Homo sapiens]	5.46563e-12	102289	133925811	0	0	3
PDZ and LIM domain 1 [Homo sapiens]	1.70974e-13	36049.1	13994151	9	16	2
catenin, delta 1 isoform 1ABC [Homo sapiens]	3.73911e-06	108103	146231940	8	10	2
myxovirus resistance protein 2 [Homo sapiens]	5.32907e-14	82036.8	11342664	7	8	2
nicotinate phosphoribosyltransferase domain containing 1 [Homo sapiens]	5.19883e-09	57542.2	194394158	5	8	2
N-acetylneuraminic acid phosphate synthase [Homo sapiens]	0.000111808	40281.5	12056473	3	8	2
EH-domain containing 2 [Homo sapiens]	2.60785e-08	61122.8	21361462	6	7	2
arylacetamide deacetylase-like 1 isoform b [Homo sapiens]	3.42471e-05	49031.4	68051721	6	7	2
heat shock 70kD protein binding protein [Homo sapiens]	0.000307789	41305.5	19923193	2	6	2
transmembrane 4 superfamily member 3 [Homo sapiens]	3.48986e-05	26026.5	4759238	2	6	2
RNA binding protein (autoantigenic, hnRNP-associated with lethal yellow) short isoform [Homo sapiens]	5.2388e-09	30345.8	21396480	0	6	2
tripartite motif-containing 25 [Homo sapiens]	1.34566e-07	70927.9	68160937	5	5	2
5'-methylthioadenosine phosphorylase [Homo sapiens]	8.5172e-07	31215.8	47132622	5	5	2
four and a half LIM domains 2 [Homo sapiens]	1.46795e-07	32170.6	87159832	4	5	2
protein phosphatase 2, catalytic subunit, beta isoform [Homo sapiens]	4.24723e-05	35552.3	4758952	4	5	2
deoxythymidylate kinase (thymidylate kinase) [Homo sapiens]	6.69971e-06	23804.5	42544174	4	5	2
eukaryotic translation initiation factor 2-alpha kinase 2 isoform a [Homo sapiens]	9.14907e-08	62055.7	4506103	3	5	2
microsomal glutathione S-transferase 3 [Homo sapiens]	7.88258e-14	16505.6	4758714	3	5	2
ERO1-like [Homo sapiens]	4.33787e-07	54358.1	7657069	2	5	2
dicarbonyl/L-xylulose reductase [Homo sapiens]	0.00032737	25896.6	7705925	2	5	2
cytochrome c oxidase subunit II [Homo sapiens]	3.2426e-05	25548.2	17981856	0	5	2
seryl-tRNA synthetase [Homo sapiens]	4.89608e-11	58740.1	16306548	0	5	2
flap structure-specific endonuclease 1 [Homo sapiens]	1.024e-07	42566.1	4758356	6	4	2
X-prolyl aminopeptidase (aminopeptidase P) 1, soluble [Homo sapiens]	1.07866e-06	69873.3	21359929	5	4	2
small nuclear ribonucleoprotein polypeptide D3 [Homo sapiens]	1.77636e-14	13907.3	4759160	4	4	2
ras homolog gene family, member A [Homo sapiens]	1.66811e-11	21754.1	10835049	4	4	2
drebrin-like isoform a [Homo sapiens]	2.45914e-12	48264.7	21361670	4	4	2
methionine adenosyltransferase II, beta isoform 1 [Homo sapiens]	2.86549e-12	37528.2	11034825	4	4	2
arginyl aminopeptidase [Homo sapiens]	1.06262e-06	72549.6	40316915	3	4	2
COP9 signalosome subunit 8 isoform 1 [Homo sapiens]	5.09049e-10	23211	5729779	3	4	2
guanine nucleotide binding protein (G protein), alpha inhibiting activity polypeptide 2 [Homo sapiens]	1.86862e-05	40425.1	4504041	2	4	2
G elongation factor, mitochondrial 1 [Homo sapiens]	5.20269e-07	83418.5	18390331	2	4	2
epithelial cell adhesion molecule precursor [Homo sapiens]	6.97453e-11	34909.7	218505670	2	4	2
SH3 domain binding glutamic acid-rich protein like [Homo sapiens]	3.37175e-05	12766.4	4506925	2	4	2
ribosomal protein S28 [Homo sapiens]	4.53708e-07	7836.2	4506715	2	4	2
ADP-ribosylation-like factor 6 interacting protein 5 [Homo sapiens]	9.26314e-05	21600.4	5453704	2	4	2
proteasome beta 8 subunit isoform E1 proprotein [Homo sapiens]	7.6318e-08	29750.3	4758970	0	4	2
eukaryotic translation elongation factor 1 delta isoform 1 [Homo sapiens]	2.37588e-13	71364.2	25453474	4	3	2
replication factor C 4 [Homo sapiens]	4.17553e-05	39656.9	4506491	4	3	2
atlastin 3 [Homo sapiens]	6.61693e-13	60503.5	45827806	4	3	2
WD repeat domain 61 [Homo sapiens]	2.11913e-07	33559.8	13376840	3	3	2
replication protein A3, 14kDa [Homo sapiens]	2.23644e-07	13559.9	4506587	3	3	2
transcription elongation factor A protein 2 isoform a [Homo sapiens]	0.000108875	33579	4507385	3	3	2
PRP19/PSO4 pre-mRNA processing factor 19 homolog [Homo sapiens]	2.17904e-07	55146.4	7657381	3	3	2
cortactin isoform b [Homo sapiens]	4.38368e-08	57431.6	20357556	2	3	2
pyruvate dehydrogenase (lipoamide) beta [Homo sapiens]	2.04288e-07	39208.1	156564403	2	3	2
NADH dehydrogenase (ubiquinone) 1 alpha subcomplex, 5 [Homo sapiens]	1.90001e-06	13450.2	4826848	2	3	2
GTPase Rab14 [Homo sapiens]	0.000379007	23881.9	19923483	2	3	2
transformer-2 alpha [Homo sapiens]	3.87692e-06	32669.1	9558733	2	3	2
exocyst complex component 1 isoform 1 [Homo sapiens]	2.12353e-09	101917	30410720	2	3	2
arsenate resistance protein 2 isoform a [Homo sapiens]	7.87331e-07	100604	58331218	2	3	2
adenosine kinase isoform a [Homo sapiens]	0.000100213	38678.6	32484973	2	3	2
ubiquitin and ribosomal protein L40 precursor [Homo sapiens]	5.14195e-06	14719	77539055	2	3	2
PREDICTED: similar to hCG30646 [Homo sapiens]	2.31881e-09	30899	239744861	2	3	2
spectrin, beta, non-erythrocytic 1 isoform 2 [Homo sapiens]	2.70599e-08	251240	112382252	2	3	2
PKCI-1-related HIT protein [Homo sapiens]	1.61318e-05	17151.2	14211923	1	3	2
TROVE domain family, member 2 isoform 2 [Homo sapiens]	9.80665e-05	60631.3	31377800	1	3	2
glyoxylate reductase/hydroxypyruvate reductase [Homo sapiens]	4.94815e-08	35645.8	6912396	1	3	2
transmembrane 9 superfamily protein member 4 [Homo sapiens]	0.000823834	74469.9	164519076	1	3	2
serine/threonine kinase 2 [Homo sapiens]	2.02049e-11	142607	41281453	1	3	2
RP42 homolog [Homo sapiens]	7.7956e-09	30105.1	36030883	1	3	2
small nuclear ribonucleoprotein polypeptide G [Homo sapiens]	0.000209902	8490.43	4507133	1	3	2
ubiquinol-cytochrome c reductase binding protein [Homo sapiens]	1.25056e-07	13522	5454152	0	3	2
fumarylacetoacetate hydrolase domain containing 1 isoform 1 [Homo sapiens]	1.14062e-05	27110.9	66348062	0	3	2
CDC5-like [Homo sapiens]	6.90914e-05	92193.7	11067747	0	3	2
mannosyl-oligosaccharide glucosidase isoform 1 [Homo sapiens]	4.3311e-05	91860.9	149999606	0	3	2
transcription factor A, mitochondrial [Homo sapiens]	1.42107e-08	29078.2	4507401	0	3	2
secretory carrier membrane protein 3 isoform 1 [Homo sapiens]	9.73315e-06	38262.4	16445419	0	3	2
manganese superoxide dismutase isoform A precursor [Homo sapiens]	1.41528e-08	24734.6	67782305	7	2	2
intercellular adhesion molecule 1 precursor [Homo sapiens]	1.935e-07	57789	167466198	6	2	2
proteasome activator subunit 1 isoform 1 [Homo sapiens]	1.81886e-07	28705	5453990	4	2	2
far upstream element (FUSE) binding protein 3 [Homo sapiens]	1.03225e-06	61602.3	100816392	4	2	2
UV excision repair protein RAD23 homolog B [Homo sapiens]	1.50227e-07	43144.6	4506387	4	2	2
calponin 3 [Homo sapiens]	1.6416e-05	36390.8	4502923	4	2	2
high-mobility group box 1-like 1 [Homo sapiens]	2.75487e-06	24222.8	56806673	4	2	2
karyopherin alpha 4 [Homo sapiens]	6.41354e-11	57850.8	4504901	3	2	2
insulin-like growth factor 2 mRNA binding protein 1 isoform 1 [Homo sapiens]	2.09205e-06	63441.3	56237027	3	2	2
class III alcohol dehydrogenase, chi subunit [Homo sapiens]	1.81104e-08	39698.4	71565154	3	2	2
clathrin, light polypeptide A isoform a [Homo sapiens]	3.38918e-11	23647.4	4502899	3	2	2
transcription elongation factor A 1 isoform 1 [Homo sapiens]	2.08072e-06	33948	5803191	3	2	2
transmembrane protein 109 [Homo sapiens]	1.01682e-05	26193.6	13129092	3	2	2
HECT, UBA and WWE domain containing 1 [Homo sapiens]	7.14969e-06	481589	61676188	3	2	2
signal sequence receptor, alpha [Homo sapiens]	6.57082e-09	32215.3	169404009	3	2	2
keratin 17 [Homo sapiens]	6.87114e-05	48076.1	4557701	3	2	2
histidyl-tRNA synthetase 2 precursor [Homo sapiens]	8.96723e-05	56851.8	15029520	3	2	2
proteasome beta 6 subunit [Homo sapiens]	1.87744e-08	25341.5	23110925	2	2	2
hypothetical protein LOC56005 [Homo sapiens]	2.47285e-06	18783.3	33457348	2	2	2
ADP-ribosylation factor interacting protein 1 isoform 2 [Homo sapiens]	7.0224e-09	38575	7657210	2	2	2
cytoplasmic FMR1 interacting protein 1 isoform a [Homo sapiens]	5.73282e-07	145089	24307969	2	2	2
ubiquitin carboxyl-terminal esterase L3 [Homo sapiens]	3.57006e-05	26166	5174741	2	2	2
thioredoxin-like 5 [Homo sapiens]	1.74244e-09	13931.8	14249348	2	2	2
vacuolar protein sorting 26 A isoform 1 [Homo sapiens]	2.89366e-05	38145.8	17978519	2	2	2
testisin isoform 2 [Homo sapiens]	9.27858e-06	34611.2	21614531	2	2	2
ATPase, Ca++ transporting, fast twitch 1 isoform a [Homo sapiens]	0.000346099	110182	27886529	2	2	2
p21-activated kinase 1 isoform 2 [Homo sapiens]	1.14315e-07	60608.8	42794769	2	2	2
splicing factor, arginine/serine-rich 2 [Homo sapiens]	2.85461e-11	25461.2	47271443	2	2	2
splicing factor, arginine/serine-rich 7 [Homo sapiens]	1.58039e-07	27350	72534660	2	2	2
protein phosphatase 1A isoform 3 [Homo sapiens]	5.67058e-07	51333.4	193211600	2	2	2
ATP synthase, H+ transporting, mitochondrial F1 complex, delta subunit precursor [Homo sapiens]	1.28647e-10	17479.2	4502297	2	2	2
D-dopachrome tautomerase [Homo sapiens]	6.43963e-05	12703.7	4503291	2	2	2
H3 histone, family 3A [Homo sapiens]	1.73047e-10	15318.5	4504279	2	2	2
serine palmitoyltransferase, long chain base subunit 2 [Homo sapiens]	1.71275e-06	62884	4758668	2	2	2
eukaryotic translation elongation factor 1 epsilon 1 isoform 1 [Homo sapiens]	1.56029e-06	19798.3	4758862	2	2	2
v-Ha-ras Harvey rat sarcoma viral oncogene homolog isoform 1 [Homo sapiens]	1.64113e-07	21284.6	4885425	2	2	2
actin-related protein 2 isoform b [Homo sapiens]	0.000192795	44732.3	5031571	2	2	2
nuclear transport factor 2 [Homo sapiens]	1.28531e-11	14469	5031985	2	2	2
lectin, mannose-binding 2 precursor [Homo sapiens]	6.67288e-06	40203.1	5803023	2	2	2
signal sequence receptor gamma subunit [Homo sapiens]	3.02139e-08	21067.2	6005884	2	2	2
Roadblock-1 [Homo sapiens]	0.000880427	10914.7	7661822	2	2	2
protein kinase, DNA-activated, catalytic polypeptide isoform 1 [Homo sapiens]	8.97854e-08	468787	13654237	2	2	2
DR1-associated protein 1 [Homo sapiens]	3.09556e-06	22335.9	18426973	2	2	2
DC2 protein [Homo sapiens]	3.54098e-07	16817.8	24308271	2	2	2
GrpE-like 1, mitochondrial [Homo sapiens]	1.00853e-07	24263.9	24308295	2	2	2
ATPase, Ca++ transporting, ubiquitous isoform e [Homo sapiens]	5.96991e-07	114857	28373105	2	2	2
hypothetical protein LOC162427 [Homo sapiens]	1.01628e-07	51363.8	30023820	2	2	2
structural maintenance of chromosomes 1A [Homo sapiens]	6.40642e-07	143144	30581135	2	2	2
ubiquitin-conjugating enzyme E2 variant 1 isoform a [Homo sapiens]	4.82831e-09	19294.8	40806167	2	2	2
tropomyosin 1 alpha chain isoform 6 [Homo sapiens]	6.6883e-08	28368.5	63252904	2	2	2
ubiquinol-cytochrome c reductase hinge protein [Homo sapiens]	2.10074e-07	10731.9	83627705	2	2	2
calpastatin isoform e [Homo sapiens]	6.92867e-07	81119.4	109637757	2	2	2
ubiquitin-fold modifier conjugating enzyme 1 [Homo sapiens]	2.47619e-08	19446	156416000	2	2	2
AHNAK nucleoprotein 2 [Homo sapiens]	7.30577e-07	616248	156766050	2	2	2
PREDICTED: hypothetical protein LOC100130109 [Homo sapiens]	1.66533e-14	10711.6	169213483	2	2	2
TIA1 protein isoform 2 [Homo sapiens]	3.96037e-06	42935.6	188219591	2	2	2
DnaJ (Hsp40) homolog, subfamily C, member 11 [Homo sapiens]	7.7004e-08	63238.9	217035105	2	2	2
PREDICTED: similar to TRIMCyp [Homo sapiens]	7.43972e-09	24098.1	239743865	2	2	2
ATP-binding cassette, sub-family D, member 3 isoform a [Homo sapiens]	6.86659e-05	75427.7	4506341	2	2	2
glyceronephosphate O-acyltransferase [Homo sapiens]	3.75448e-06	77138.1	7657134	2	2	2
prefoldin subunit 4 [Homo sapiens]	5.24331e-09	15304.6	12408677	2	2	2
THO complex 3 [Homo sapiens]	1.90749e-05	38746.8	14150171	2	2	2
UBX domain protein 1 [Homo sapiens]	6.80809e-09	35085.7	21361517	2	2	2
poly (ADP-ribose) polymerase family, member 4 [Homo sapiens]	1.2253e-07	192471	112789550	2	2	2
dynein, cytoplasmic 1, light intermediate chain 1 [Homo sapiens]	2.00023e-06	56544.1	166795297	2	2	2
DNA ligase I [Homo sapiens]	0.000172373	101674	4557719	2	2	2
malectin [Homo sapiens]	9.15822e-07	32213.6	7661948	2	2	2
RAB11 family interacting protein 2 (class I) [Homo sapiens]	4.33748e-07	58242.6	7662394	2	2	2
adhesion regulating molecule 1 precursor [Homo sapiens]	0.000749922	42126.8	28373192	2	2	2
isopentenyl-diphosphate delta isomerase [Homo sapiens]	3.53579e-05	32464.7	40018633	2	2	2
histone acetyltransferase 1 isoform b [Homo sapiens]	6.24622e-07	39760.9	74319831	2	2	2
PREDICTED: similar to nucleophosmin 1 [Homo sapiens]	9.85223e-11	20373.8	169162829	2	2	2
ribosomal protein L18 [Homo sapiens]	0.000511551	21621.1	4506607	1	2	2
family with sequence similarity 98, member B isoform 1 [Homo sapiens]	7.59925e-11	45518.6	109452587	1	2	2
calbindin 2 isoform 1 [Homo sapiens]	4.10165e-07	31519.6	153946409	1	2	2
cleavage stimulation factor subunit 2 [Homo sapiens]	4.60365e-11	60920.6	4557493	1	2	2
splicing factor, arginine/serine-rich 10 [Homo sapiens]	1.54499e-09	33645.6	4759098	1	2	2
carboxypeptidase D precursor [Homo sapiens]	2.94695e-06	152835	22202611	1	2	2
peptidase (mitochondrial processing) alpha [Homo sapiens]	9.6939e-05	58215.7	24308013	1	2	2
vacuolar protein sorting 13C protein isoform 2A [Homo sapiens]	1.84113e-05	422123	66347828	1	2	2
ER lipid raft associated 1 [Homo sapiens]	2.67262e-09	39146.5	154800487	1	2	2
succinate-CoA ligase, GDP-forming beta subunit precursor [Homo sapiens]	0.000256429	46481.5	157779135	1	2	2
interferon-induced protein 35 [Homo sapiens]	4.10268e-09	31724.8	24307901	1	2	2
metaxin 1 isoform 1 [Homo sapiens]	4.05968e-06	51444.7	38569475	1	2	2
eukaryotic translation initiation factor 2A [Homo sapiens]	2.52994e-05	64949.3	54873624	1	2	2
transmembrane emp24 protein transport domain containing 5 [Homo sapiens]	0.000169058	26000.2	19923442	1	2	2
non-SMC condensin I complex, subunit D2 [Homo sapiens]	4.68767e-05	157082	178056552	1	2	2
cytochrome c [Homo sapiens]	3.16347e-07	11741.1	11128019	0	2	2
ribosomal protein L26-like 1 [Homo sapiens]	2.51174e-06	17245.6	7705813	0	2	2
UDP-glucose pyrophosphorylase 2 isoform a [Homo sapiens]	1.10845e-11	56904.8	48255966	0	2	2
mothers against decapentaplegic homolog 3 isoform 2 [Homo sapiens]	0.000160391	35872.2	223029440	0	2	2
short-chain acyl-CoA dehydrogenase precursor [Homo sapiens]	1.0042e-07	44268.8	4557233	0	2	2
dynein, light chain, LC8-type 2 [Homo sapiens]	8.71446e-06	10343.1	18087855	0	2	2
small ubiquitin-like modifier protein 3 [Homo sapiens]	2.13028e-05	11629.7	48928058	0	2	2
cytochrome P450 reductase [Homo sapiens]	9.99201e-15	76999.6	127139033	0	2	2
ectonucleotide pyrophosphatase/phosphodiesterase 4 (putative function) [Homo sapiens]	0.000928483	51608	7662358	0	2	2
zinc finger CCCH-type containing 4 [Homo sapiens]	5.6165e-05	140169	126723060	0	2	2
ADAM metallopeptidase domain 10 [Homo sapiens]	2.07817e-06	84087.7	4557251	0	2	2
RAB35, member RAS oncogene family [Homo sapiens]	0.000766519	23010.8	5803135	0	2	2
DDX19-like protein [Homo sapiens]	0.00037283	53940.9	8922886	0	2	2
actin related protein 2/3 complex, subunit 5-like [Homo sapiens]	6.00459e-05	16930.8	13569956	0	2	2
acetyl-Coenzyme A acetyltransferase 2 [Homo sapiens]	3.63665e-08	41324.4	148539872	4	1	2
proteasome beta 2 subunit [Homo sapiens]	3.55442e-05	22821.7	4506195	3	1	2
FK506 binding protein 2, 13kDa precursor [Homo sapiens]	5.29211e-08	15639.3	17149842	3	1	2
glutamate-rich WD repeat containing 1 [Homo sapiens]	2.69945e-06	49315.2	31542862	3	1	2
eukaryotic translation initiation factor 3, subunit 12 [Homo sapiens]	2.89031e-06	25043.4	10801345	3	1	2
heparan sulfate proteoglycan 2 [Homo sapiens]	8.80074e-12	468533	126012571	2	1	2
adaptor-related protein complex 1, mu 1 subunit isoform 2 [Homo sapiens]	6.06968e-06	48556.1	14210504	2	1	2
myosin ID [Homo sapiens]	2.40569e-06	116129	51100974	2	1	2
chloride channel, nucleotide-sensitive, 1A [Homo sapiens]	4.96381e-12	26198.9	4502891	2	1	2
proteasome beta 7 subunit proprotein [Homo sapiens]	0.000764715	29946.2	4506203	2	1	2
coated vesicle membrane protein [Homo sapiens]	8.46712e-06	22746.4	5803149	2	1	2
sorting nexin 2 [Homo sapiens]	3.44487e-06	58434.8	23111038	2	1	2
major histocompatibility complex, class I, E precursor [Homo sapiens]	1.09405e-06	40032.8	62912479	2	1	2
splicing factor 3B, 14 kDa subunit [Homo sapiens]	1.98739e-06	14575.5	7706326	2	1	2
enhancer of mRNA decapping 3 [Homo sapiens]	5.72372e-05	56042.5	19923613	2	1	2
tensin 3 [Homo sapiens]	4.44089e-16	155168	65288071	2	1	2
small nuclear ribonucleoprotein polypeptide C [Homo sapiens]	0.000449936	17381.2	4507127	2	1	2
HLA class II region expressed gene KE2 [Homo sapiens]	0.000368258	14573.8	7657162	2	1	2
sorting nexin 5 [Homo sapiens]	2.90886e-07	46787.2	7657599	2	1	2
damage-specific DNA binding protein 1 [Homo sapiens]	3.67125e-05	126887	148529014	2	1	2
SWI/SNF-related matrix-associated actin-dependent regulator of chromatin c1 [Homo sapiens]	3.36951e-08	122790	188536047	2	1	2
ubiquitin-conjugating enzyme E2L 3 isoform 2 [Homo sapiens]	1.92567e-07	13858.2	38157976	1	1	2
cyclin G associated kinase [Homo sapiens]	2.25439e-05	143100	157384971	1	1	2
Bcl-2 inhibitor of transcription [Homo sapiens]	5.86702e-07	19181	7706351	1	1	2
vacuolar H+ATPase B2 [Homo sapiens]	2.12994e-08	56465	19913428	1	1	2
ubiquitin-conjugating enzyme E2L 3 isoform 1 [Homo sapiens]	2.45637e-08	17850.2	4507789	1	1	2
H2A histone family, member V isoform 1 [Homo sapiens]	0.000160741	13500.5	6912616	1	1	2
SF3b10 [Homo sapiens]	1.21551e-07	10128.8	13775200	1	1	2
smooth muscle cell associated protein-1 isoform 2 [Homo sapiens]	5.32234e-07	103012	29725607	1	1	2
heterogeneous nuclear ribonucleoprotein C isoform b [Homo sapiens]	1.6906e-08	32317.9	117190174	1	1	2
transmembrane and coiled-coil domains 1 [Homo sapiens]	6.95772e-07	21161.2	24308133	0	1	2
adaptor-related protein complex 3, beta 1 subunit [Homo sapiens]	4.79659e-05	121244	32484979	0	1	2
RAB3 GTPase-activating protein [Homo sapiens]	1.12533e-09	110454	55743118	0	1	2
proline, glutamic acid and leucine rich protein 1 [Homo sapiens]	1.46132e-05	119625	155030232	0	1	2
ribosomal protein L28 isoform 1 [Homo sapiens]	0.000239024	18418.4	209915581	0	1	2
eukaryotic translation initiation factor 3, subunit M [Homo sapiens]	3.76183e-05	42475.8	23397429	0	1	2
translocase of inner mitochondrial membrane 44 [Homo sapiens]	9.79925e-07	51323.6	33636719	0	1	2
farnesyl diphosphate synthase isoform a [Homo sapiens]	0.000751897	48244.7	4503685	0	1	2
phosphoribosyl pyrophosphate synthetase 2 isoform 2 [Homo sapiens]	5.4393e-07	34747	4506129	0	1	2
ferredoxin 1 precursor [Homo sapiens]	0.000232905	19380.6	4758352	0	1	2
LUC7-like isoform a [Homo sapiens]	1.31991e-08	38381.8	8922297	0	1	2
bromodomain and WD repeat domain containing 2 [Homo sapiens]	0.000120232	136598	13324688	0	1	2
rho/rac guanine nucleotide exchange factor 2 [Homo sapiens]	9.87723e-05	108175	15011974	0	1	2
zinc metallopeptidase STE24 [Homo sapiens]	1e-30	54777.6	18379366	0	1	2
signal recognition particle receptor [Homo sapiens]	0.000111297	69767.4	23308697	0	1	2
lactamase, beta isoform a [Homo sapiens]	0.00050097	60655.1	26051231	0	1	2
mitochondrial ribosomal protein L46 [Homo sapiens]	0.000249637	31685.4	26667177	0	1	2
kinectin 1 isoform a [Homo sapiens]	4.03209e-05	156179	33620775	0	1	2
zinc finger protein 828 [Homo sapiens]	0.000913603	89043	41281612	0	1	2
cirhin [Homo sapiens]	0.000115836	76841.5	186928847	0	1	2
chromatin modifying protein 5 [Homo sapiens]	0.00050714	24555.3	189409150	0	1	2
acidic (leucine-rich) nuclear phosphoprotein 32 family, member E isoform 3 [Homo sapiens]	1.17191e-08	25110.1	210147571	4	0	2
endothelial differentiation-related factor 1 isoform alpha [Homo sapiens]	4.41645e-05	16358.9	4503453	3	0	2
beta-tubulin cofactor E [Homo sapiens]	0.000533989	59309.1	4507375	3	0	2
platelet-activating factor acetylhydrolase, isoform Ib, alpha subunit [Homo sapiens]	4.29538e-07	46608.2	4557741	3	0	2
UDP-N-acetylglucosamine-2-epimerase/N-acetylmannosamine kinase isoform 2 [Homo sapiens]	5.59335e-05	79224.2	4885285	3	0	2
phosphofructokinase, muscle [Homo sapiens]	7.06305e-06	85128.5	4505749	2	0	2
developmentally regulated GTP binding protein 1 [Homo sapiens]	1.89874e-08	40516.9	4758796	2	0	2
mitochondrial ribosomal protein S35 [Homo sapiens]	0.00053926	36821.1	16950603	2	0	2
dihydroxyacetone kinase 2 [Homo sapiens]	1.02711e-05	58910.2	20149621	2	0	2
hydrogen/potassium-exchanging ATPase 12A [Homo sapiens]	4.61332e-05	115437	83700225	2	0	2
copine III [Homo sapiens]	2.29169e-05	60092.3	4503015	2	0	2
truncated type I keratin KA21 [Homo sapiens]	9.75203e-05	34136.7	22748757	2	0	2
nucleoporin 210 [Homo sapiens]	1.0546e-05	204981	27477134	2	0	2
bridging integrator 1 isoform 8 [Homo sapiens]	1.75599e-06	50154.3	4757748	2	0	2
carnitine deficiency-associated gene expressed in ventricle 3 isoform b [Homo sapiens]	3.05426e-05	27318.4	8923710	2	0	2
PHD-finger 5A [Homo sapiens]	3.37025e-10	12397	14249398	2	0	2
CDGSH iron sulfur domain 2 [Homo sapiens]	5.76204e-08	15268.5	56605994	2	0	2
nucleoporin 205kDa [Homo sapiens]	0.000544563	227774	57634534	2	0	2
eukaryotic translation initiation factor 3, subunit 1 alpha, 35kDa [Homo sapiens]	8.83083e-05	29044.5	83281438	2	0	2
insulin-degrading enzyme [Homo sapiens]	4.7483e-06	117893	155969707	2	0	2
ubiquitin-conjugating enzyme E2O [Homo sapiens]	3.66384e-05	141205	192449449	2	0	2
phosphoribosyl pyrophosphate synthetase-associated protein 2 [Homo sapiens]	2.21437e-08	40899.4	4506133	1	0	2
ADP-ribosylation factor-like 6 interacting protein [Homo sapiens]	5.25455e-06	23347.4	24308007	1	0	2
small nuclear ribonucleoprotein polypeptide B'' [Homo sapiens]	5.10858e-09	25470.1	4507123	1	0	2
dCMP deaminase isoform b [Homo sapiens]	0.000203564	20002.8	61742819	1	0	2
serologically defined colon cancer antigen 10 [Homo sapiens]	1.66221e-05	53814.2	64276486	1	0	2
DNA (cytosine-5-)-methyltransferase 1 isoform b [Homo sapiens]	0.000104609	183049	4503351	1	0	2
DNA-directed RNA polymerase II A [Homo sapiens]	1.1446e-05	217068	4505939	1	0	2
ribonucleotide reductase M2 polypeptide [Homo sapiens]	1.1341e-09	44848.9	4557845	1	0	2
Lsm1 protein [Homo sapiens]	5.49845e-06	15170.1	7657313	1	0	2
mitochondrial ribosomal protein L53 [Homo sapiens]	3.85277e-09	12099.2	16596694	1	0	2
proteasome 26S non-ATPase subunit 9 [Homo sapiens]	1.33329e-05	24666.5	18543329	1	0	2
coproporphyrinogen oxidase [Homo sapiens]	0.000855628	50120.1	41393599	1	0	2
staufen isoform a [Homo sapiens]	7.36331e-07	54899.7	82659083	1	0	2
cell division cycle 123 [Homo sapiens]	3.94332e-06	39110.2	221316620	1	0	2
PREDICTED: similar to TRIMCyp [Homo sapiens]	0.000400734	21289.5	239755466	1	0	2
glutathione synthetase [Homo sapiens]	4.20014e-05	52352.4	4504169	0	0	2
pyruvate dehydrogenase E1 alpha 1 precursor [Homo sapiens]	0.000214762	43267.7	4505685	0	0	2
abhydrolase domain containing 10 [Homo sapiens]	0.000920367	33910.8	8923001	0	0	2
ribosomal protein L10-like protein [Homo sapiens]	0.000184145	24502.7	18152783	0	0	2
RAB2B protein [Homo sapiens]	7.88611e-08	24199.2	21361884	0	0	2
Mob4B protein [Homo sapiens]	0.000492654	25063.6	148747437	0	0	2
cytochrome P450, family 27, subfamily A, polypeptide 1 precursor [Homo sapiens]	6.87557e-05	60196.4	4503211	0	0	2
nitrilase 1 [Homo sapiens]	2.11078e-08	35873.2	5031947	0	0	2
peptidylprolyl isomerase F precursor [Homo sapiens]	8.54872e-14	22026.2	5031987	0	0	2
eukaryotic translation initiation factor 2B, subunit 2 beta, 39kDa [Homo sapiens]	6.21725e-14	38964.9	7657058	0	0	2
UBX domain containing 8 [Homo sapiens]	2.22478e-07	52590.6	24797106	0	0	2
mitochondrial fission factor [Homo sapiens]	5.93004e-05	38440.8	31377607	0	0	2
glutaredoxin 5 [Homo sapiens]	2.3109e-08	16617.5	42516576	0	0	2
splicing coactivator subunit SRm300 [Homo sapiens]	4.74357e-09	299435	118572613	0	0	2
glutamate-cysteine ligase regulatory protein [Homo sapiens]	3.6832e-06	30707.8	4504011	0	0	2
TIA-1 related protein isoform 1 [Homo sapiens]	0.000596001	41564.1	4507499	0	0	2
ubiquitin-conjugating enzyme E2-25K isoform 1 [Homo sapiens]	9.38312e-05	22392.6	4885417	0	0	2
hexamethylene bis-acetamide inducible 1 [Homo sapiens]	1.23235e-13	40598.5	5453682	0	0	2
importin 7 [Homo sapiens]	4.40293e-07	119440	5453998	0	0	2
calcium binding protein P22 [Homo sapiens]	1.31022e-05	22442.3	6005731	0	0	2
GABA(A) receptor-associated protein-like 2 [Homo sapiens]	0.000992649	13658.1	6005768	0	0	2
heterochromatin protein 1-alpha [Homo sapiens]	6.45814e-08	22211.1	6912292	0	0	2
family with sequence similarity 50, member B [Homo sapiens]	3.98615e-05	38684.9	6912326	0	0	2
heme oxygenase (decyclizing) 2 [Homo sapiens]	5.12032e-08	36009.9	8051608	0	0	2
SAR1a gene homolog 1 [Homo sapiens]	8.14134e-07	22352.5	9910542	0	0	2
PEST proteolytic signal containing nuclear protein [Homo sapiens]	1.66958e-05	18913.4	9966827	0	0	2
diazepam binding inhibitor isoform 1 [Homo sapiens]	0.000556605	11785.9	10140853	0	0	2
Regulation of nuclear pre-mRNA domain containing 1B [Homo sapiens]	9.77396e-11	36877.2	11034845	0	0	2
mitochondrial ribosomal protein S34 [Homo sapiens]	9.65577e-05	25634.5	13027604	0	0	2
signal recognition particle receptor, beta subunit [Homo sapiens]	4.85289e-06	29632.7	14917113	0	0	2
armadillo repeat containing 6 [Homo sapiens]	2.50417e-05	51515.3	15529984	0	0	2
NMDA receptor regulated 1 [Homo sapiens]	8.50205e-08	101208	17149828	0	0	2
RNA-binding protein S1, serine-rich domain [Homo sapiens]	4.3978e-09	34187.7	18379334	0	0	2
HIG1 hypoxia inducible domain family, member 2A [Homo sapiens]	1.64372e-06	11521.1	20270389	0	0	2
chromosome condensation protein G [Homo sapiens]	8.86781e-05	114262	21359945	0	0	2
histone cluster 2, H2ab [Homo sapiens]	2.08711e-11	13986.8	28195394	0	0	2
LAG1 longevity assurance 2 [Homo sapiens]	6.64063e-10	44847.4	31077094	0	0	2
actin-like 8 [Homo sapiens]	3.56615e-08	41349.7	32698757	0	0	2
ephrin receptor EphA2 [Homo sapiens]	0.000351241	108197	32967311	0	0	2
LIM domain only 7 isoform 1 [Homo sapiens]	3.07334e-06	153575	33598968	0	0	2
neuroblastoma-amplified protein [Homo sapiens]	2.17019e-05	268398	41393547	0	0	2
RNA binding motif protein 15 [Homo sapiens]	0.000105016	107124	47933339	0	0	2
transportin 2 (importin 3, karyopherin beta 2b) isoform 2 [Homo sapiens]	2.63761e-05	100343	48675813	0	0	2
lysocardiolipin acyltransferase 1 isoform 2 [Homo sapiens]	5.54156e-05	44532.1	50659059	0	0	2
nodal modulator 1 [Homo sapiens]	4.01104e-05	134239	51944953	0	0	2
MAP7 domain containing 1 [Homo sapiens]	0.000287919	92764.1	78042577	0	0	2
zinc finger protein 42 [Homo sapiens]	8.75227e-05	34779.7	89179323	0	0	2
hypothetical protein LOC57614 [Homo sapiens]	0.00022983	134545	109948292	0	0	2
YLP motif containing 1 [Homo sapiens]	3.35114e-06	241493	146134388	0	0	2
methionyl aminopeptidase 1 [Homo sapiens]	1.92013e-05	43187.3	164420681	0	0	2
mitochondrial ribosomal protein S7 [Homo sapiens]	0.000106478	28116	186928852	0	0	2
DEAD (Asp-Glu-Ala-Asp) box polypeptide 4 isoform 2 [Homo sapiens]	9.36589e-06	75773.2	216548263	0	0	2
oxidase (cytochrome c) assembly 1-like [Homo sapiens]	0.000409278	55234.1	223718097	0	0	2
PREDICTED: similar to programmed cell death 6 interacting protein [Homo sapiens]	0.000209048	14532.5	239752482	0	0	2
hypothetical protein LOC64855 isoform 2 [Homo sapiens]	7.54188e-07	82631.1	79750824	8	10	1
galectin 3 [Homo sapiens]	4.735e-07	26136.1	115430223	13	9	1
catenin, alpha 1 [Homo sapiens]	1.11022e-16	100009	55770844	6	7	1
catechol-O-methyltransferase domain containing 1 [Homo sapiens]	4.26864e-10	28790.4	31542747	2	5	1
DEAD box polypeptide 42 protein [Homo sapiens]	9.41153e-06	102912	45446743	1	5	1
integrin alpha-V isoform 1 precursor [Homo sapiens]	3.93125e-06	115978	4504763	5	4	1
serine (or cysteine) proteinase inhibitor, clade B (ovalbumin), member 5 [Homo sapiens]	3.43066e-08	42073.4	167860126	5	4	1
cytokine induced protein 29 kDa [Homo sapiens]	1.98275e-11	23656.4	32129199	4	4	1
ubiquitin-conjugating enzyme E2N [Homo sapiens]	4.58e-10	17127	4507793	3	4	1
cysteine and glycine-rich protein 1 isoform 1 [Homo sapiens]	1.20006e-05	20553.8	4758086	3	4	1
EF-hand domain family, member D2 [Homo sapiens]	1.49009e-06	26680.5	20149675	4	3	1
protein phosphatase 1 regulatory subunit 14B [Homo sapiens]	2.24171e-05	15901	20162550	4	3	1
thymidine kinase 1 [Homo sapiens]	9.40073e-07	25452	164698438	4	3	1
SEC31 homolog A isoform 1 [Homo sapiens]	1.09451e-05	132931	41349439	3	3	1
erythrocyte membrane protein band 4.1-like 2 isoform a [Homo sapiens]	6.22835e-11	112519	4503579	3	3	1
3-hydroxyisobutyrate dehydrogenase [Homo sapiens]	1.00786e-10	35305.8	23308751	3	3	1
nudix-type motif 4 isoform beta [Homo sapiens]	9.38842e-07	20421.3	40317634	3	3	1
proteasome 26S non-ATPase subunit 5 [Homo sapiens]	5.48651e-05	56160.4	4826952	3	3	1
cytochrome c oxidase subunit VIIc precursor [Homo sapiens]	5.37999e-08	7240.82	4502993	2	3	1
nicotinamide nucleotide transhydrogenase [Homo sapiens]	4.31898e-06	113823	122939155	1	3	1
sphingosine-1-phosphate lyase 1 [Homo sapiens]	4.21457e-07	63482.8	31982936	1	3	1
mercaptopyruvate sulfurtransferase isoform 1 [Homo sapiens]	2.8311e-09	35227.6	194473668	0	3	1
proline synthetase co-transcribed homolog [Homo sapiens]	2.77389e-05	30324.6	6005842	0	3	1
major histocompatibility complex, class I, C precursor [Homo sapiens]	3.60824e-08	40623	52630342	4	2	1
hematological and neurological expressed 1-like [Homo sapiens]	8.0503e-08	20051	21700763	3	2	1
poly (ADP-ribose) polymerase family, member 14 [Homo sapiens]	2.98539e-07	202672	154813199	3	2	1
sorcin isoform a [Homo sapiens]	3.62777e-06	21662.4	4507207	3	2	1
GNAS complex locus GNASL [Homo sapiens]	0.000625178	45636	4504047	3	2	1
calpastatin isoform a [Homo sapiens]	9.55668e-05	84891.4	109637753	2	2	1
guanylate binding protein 1, interferon-inducible, 67kDa [Homo sapiens]	5.0408e-05	67887.8	166706903	2	2	1
hydroxysteroid dehydrogenase like 2 [Homo sapiens]	8.40013e-06	45365.5	40254986	2	2	1
phosphatidylinositol-binding clathrin assembly protein isoform 1 [Homo sapiens]	8.22894e-08	70710.1	56788366	2	2	1
calcium binding atopy-related autoantigen 1 [Homo sapiens]	1.55118e-07	54546.6	116256483	2	2	1
formin binding protein 3 [Homo sapiens]	0.000110841	105860	151301228	2	2	1
RAB11B, member RAS oncogene family [Homo sapiens]	1.10134e-12	24473.5	190358517	2	2	1
interferon regulatory factor 3 [Homo sapiens]	3.03959e-07	47189.7	4504725	2	2	1
reticulon 3 isoform a [Homo sapiens]	1.36065e-05	25592.6	5174655	2	2	1
DNA-directed DNA polymerase delta 1 [Homo sapiens]	5.12763e-06	123553	156616275	2	2	1
suppressor of G2 allele of SKP1 isoform b [Homo sapiens]	2.8096e-07	37780.9	5730041	2	2	1
splicing factor, arginine/serine-rich 2B [Homo sapiens]	7.02804e-05	32268.2	15055543	2	2	1
solute carrier family 4 (anion exchanger), member 1, adaptor protein [Homo sapiens]	0.000289432	88758.9	155722990	2	2	1
apolipoprotein L2 [Homo sapiens]	7.01287e-06	37069.4	22035653	1	2	1
peroxisomal D3,D2-enoyl-CoA isomerase isoform 1 [Homo sapiens]	3.5964e-08	40157.7	45643119	1	2	1
parathymosin [Homo sapiens]	7.94452e-05	11523.2	46276863	1	2	1
CD97 antigen isoform 1 precursor [Homo sapiens]	6.91776e-05	91809.3	17978491	1	2	1
CDGSH iron sulfur domain 1 [Homo sapiens]	2.55607e-10	12191.2	8923930	0	2	1
TP53-induced glycolysis and apoptosis regulator [Homo sapiens]	1.46257e-08	30043.1	9966849	0	2	1
integral membrane protein 1 [Homo sapiens]	5.34258e-06	80476.9	22749415	0	2	1
anthrax toxin receptor 2 isoform 1 [Homo sapiens]	0.000778324	53459.1	50513243	0	2	1
protein phosphatase 1, regulatory subunit 13 like [Homo sapiens]	1.52934e-09	89035.9	63003907	0	2	1
protein tyrosine phosphatase-like A domain containing 1 [Homo sapiens]	2.29386e-07	43131.6	117168248	0	2	1
CLPTM1-like [Homo sapiens]	2.22527e-05	62189.1	21359965	0	2	1
actin related protein 2/3 complex subunit 5 [Homo sapiens]	3.19658e-06	16310.3	5031593	0	2	1
gamma-glutamyl cyclotransferase [Homo sapiens]	0.000172857	20994.3	13129018	0	2	1
PRP6 pre-mRNA processing factor 6 homolog [Homo sapiens]	4.14988e-10	106858	40807485	0	2	1
transmembrane 9 superfamily member 3 [Homo sapiens]	0.000475068	67843.2	190194386	0	2	1
translocase of inner mitochondrial membrane 50 homolog [Homo sapiens]	1.50211e-05	50433.2	48526509	3	1	1
ribosomal protein S27 [Homo sapiens]	0.000178706	9454.84	4506711	3	1	1
upstream of NRAS isoform 2 [Homo sapiens]	1.36715e-07	85693.5	56117850	3	1	1
bone marrow stromal cell antigen 2 [Homo sapiens]	0.000253883	19756.3	4757876	2	1	1
NADH dehydrogenase (ubiquinone) Fe-S protein 3 precursor [Homo sapiens]	9.67786e-06	30222.7	4758788	2	1	1
dolichyl-phosphate mannosyltransferase 1 [Homo sapiens]	8.45592e-06	29615.8	4503363	2	1	1
sperm associated antigen 9 isoform 3 [Homo sapiens]	2.27456e-05	144592	27436920	2	1	1
minichromosome maintenance complex component 7 isoform 1 [Homo sapiens]	1.00297e-05	81256.7	33469968	2	1	1
virus-induced signaling adapter [Homo sapiens]	3.98484e-05	56493.2	83776598	2	1	1
isochorismatase domain containing 2 isoform 1 [Homo sapiens]	7.33243e-07	22322.8	209969695	2	1	1
PREDICTED: similar to N-ethylmaleimide-sensitive factor [Homo sapiens]	1.92741e-05	44410.6	239740963	2	1	1
PREDICTED: similar to KIAA0655 protein [Homo sapiens]	1.76308e-06	116215	239750456	2	1	1
cytochrome c oxidase subunit VIIa polypeptide 2 (liver) precursor [Homo sapiens]	1.15204e-05	9390.1	4502989	2	1	1
Rho guanine nucleotide exchange factor 1 isoform 2 [Homo sapiens]	5.3592e-09	102372	15011972	2	1	1
cyclin-dependent kinase 3 [Homo sapiens]	3.51642e-07	35023.5	4557439	2	1	1
phosphatidylinositol transfer protein, beta [Homo sapiens]	1.42797e-08	31519.9	6912594	2	1	1
Fanconi anemia, complementation group I isoform 2 [Homo sapiens]	4.60555e-06	142478	82830440	2	1	1
spectrin, alpha, non-erythrocytic 1 (alpha-fodrin) isoform 2 [Homo sapiens]	7.57283e-12	284362	154759259	2	1	1
nucleoporin 93kDa [Homo sapiens]	1.67516e-06	93429.7	208609990	1	1	1
phosphatidylinositol glycan anchor biosynthesis, class U [Homo sapiens]	1.2496e-05	50018.8	17998700	1	1	1
adaptor-related protein complex 1 beta 1 subunit isoform b [Homo sapiens]	7.34548e-05	103855	22027653	1	1	1
uncharacterized hypothalamus protein HARP11 [Homo sapiens]	2.4345e-06	46277.3	8923712	1	1	1
transducin beta-like 1Y [Homo sapiens]	2.50611e-11	56652.5	15150805	1	1	1
high mobility group AT-hook 1 isoform a [Homo sapiens]	1.63401e-09	11669.1	22208967	1	1	1
ribosomal protein S29 isoform 2 [Homo sapiens]	0.000380506	8081.99	71772583	1	1	1
hsp70-interacting protein [Homo sapiens]	1.89942e-07	39277.5	112363070	1	1	1
pyridoxine 5'-phosphate oxidase [Homo sapiens]	3.47737e-07	29968.8	8922498	0	1	1
vesicle transport-related protein isoform a [Homo sapiens]	0.000106628	72334.1	33469966	0	1	1
A-kinase anchor protein 1 precursor [Homo sapiens]	2.90779e-07	97281.1	4502015	0	1	1
cleft lip and palate associated transmembrane protein 1 [Homo sapiens]	1.22866e-06	76048.6	4502897	0	1	1
calponin 2 isoform a [Homo sapiens]	4.35757e-06	33675.3	4758018	0	1	1
NADH dehydrogenase (ubiquinone) 1 alpha subcomplex, 10, 42kDa precursor [Homo sapiens]	2.54472e-08	40725	4758768	0	1	1
tumor susceptibility gene 101 [Homo sapiens]	1.45605e-05	43916.5	5454140	0	1	1
succinate-CoA ligase, ADP-forming, beta subunit precursor [Homo sapiens]	1.59756e-06	50285.3	11321583	0	1	1
BAI1-associated protein 2-like 1 [Homo sapiens]	0.000160391	56847.2	32171238	0	1	1
ribosomal RNA processing 12 homolog isoform 1 [Homo sapiens]	2.49242e-05	143611	223278379	0	1	1
RNA terminal phosphate cyclase domain 1 isoform b [Homo sapiens]	0.000145756	39311.4	4506589	0	1	1
vesicle-associated membrane protein 8 [Homo sapiens]	4.53292e-05	11431	14043026	0	1	1
coiled-coil domain containing 109A [Homo sapiens]	3.96854e-07	39841.8	24308400	0	1	1
transmembrane protein 205 [Homo sapiens]	1.55958e-07	21183.9	63055043	0	1	1
activated leukocyte cell adhesion molecule [Homo sapiens]	4.24052e-08	65061.2	68163411	0	1	1
integrin alpha 3 isoform a precursor [Homo sapiens]	0.000337674	116538	4504747	0	1	1
nucleotide binding protein 2 (MinD homolog, E. coli) [Homo sapiens]	3.98908e-06	28806.8	6912540	0	1	1
ADP-ribosylation factor-like 10C [Homo sapiens]	0.000638823	21525.2	8922601	0	1	1
hypothetical protein LOC80011 [Homo sapiens]	9.18997e-06	28894.5	13376429	0	1	1
RAB1B, member RAS oncogene family [Homo sapiens]	0.000431879	22157.2	13569962	0	1	1
lipase maturation factor 2 [Homo sapiens]	2.64925e-06	76866.1	24308356	0	1	1
reticulon 4 isoform B [Homo sapiens]	1.78402e-05	40293	24431933	0	1	1
ras suppressor protein 1 isoform 2 [Homo sapiens]	4.40052e-06	25529.6	34577083	0	1	1
thioredoxin domain containing 4 (endoplasmic reticulum) [Homo sapiens]	7.51733e-06	46941.5	52487191	0	1	1
poliovirus receptor related 2 isoform delta precursor [Homo sapiens]	0.000282686	57706	112789532	0	1	1
C-terminal binding protein 2 isoform 2 [Homo sapiens]	7.92266e-09	106121	145580575	0	1	1
syntaxin 7 [Homo sapiens]	1.64375e-05	29797.3	170932494	0	1	1
DnaJ (Hsp40) homolog, subfamily C, member 10 [Homo sapiens]	3.94179e-10	91021.4	24308127	3	0	1
pinin, desmosome associated protein [Homo sapiens]	0.000724098	81565	33356174	3	0	1
RAB13, member RAS oncogene family [Homo sapiens]	0.000195716	22759.7	4506363	3	0	1
phosphatidylinositol-5-phosphate 4-kinase, type II, alpha [Homo sapiens]	7.21465e-06	46195.5	6857820	3	0	1
heterogeneous nuclear ribonucleoprotein D isoform c [Homo sapiens]	3.20122e-09	32814.1	14110414	2	0	1
BCL2-like 1 isoform 2 [Homo sapiens]	6.46153e-05	18882.2	4502381	2	0	1
splicing factor, arginine/serine-rich 11 [Homo sapiens]	1.0354e-05	53510.2	4759100	2	0	1
keratin 6L [Homo sapiens]	3.58601e-06	57800.2	32567786	2	0	1
3-hydroxybutyrate dehydrogenase, type 2 [Homo sapiens]	0.000134432	26706.7	66933014	2	0	1
aldehyde dehydrogenase 1A3 [Homo sapiens]	1.45122e-09	56072.9	153266822	2	0	1
Sec61 alpha 1 subunit [Homo sapiens]	1.19715e-11	52230.6	7019415	2	0	1
adducin 1 (alpha) isoform a [Homo sapiens]	5.22693e-12	80904.8	29826319	2	0	1
aspartyl-tRNA synthetase 2, mitochondrial [Homo sapiens]	0.000350962	73516.3	40789249	2	0	1
eukaryotic translation initiation factor 3, subunit 4 delta, 44kDa [Homo sapiens]	3.3198e-06	35588.9	49472822	2	0	1
KIAA0368 protein [Homo sapiens]	1.08385e-07	223550	122937211	2	0	1
laminin, gamma 1 precursor [Homo sapiens]	0.000976821	177488	145309326	2	0	1
keratin 76 [Homo sapiens]	1.53564e-06	65800.1	153791670	2	0	1
actin related protein 2/3 complex subunit 1A [Homo sapiens]	0.000448091	41542.7	22907052	1	0	1
SAM domain- and HD domain-containing protein 1 [Homo sapiens]	0.000374506	72154.9	38016914	1	0	1
NADH dehydrogenase ubiquinone Fe-S 8 [Homo sapiens]	9.91098e-06	23689.6	4505371	1	0	1
major histocompatibility complex, class I, B precursor [Homo sapiens]	1.17059e-05	40435	17986001	1	0	1
syntaxin 16 isoform b [Homo sapiens]	5.2743e-07	34791.2	34447229	1	0	1
DnaJ (Hsp40) homolog, subfamily C, member 13 [Homo sapiens]	0.000101153	254250	112421122	1	0	1
penta-EF-hand domain containing 1 [Homo sapiens]	0.000106971	30361.3	6912582	1	0	1
ARP1 actin-related protein 1 homolog B, centractin beta [Homo sapiens]	5.49891e-05	42266.7	11342680	1	0	1
CDK2-associated protein 1 [Homo sapiens]	3.40382e-08	12357.3	4758188	1	0	1
5'-nucleotidase, cytosolic II [Homo sapiens]	2.34225e-05	64928.4	6912598	1	0	1
coiled-coil-helix-coiled-coil-helix domain containing 2 [Homo sapiens]	2.29061e-07	15502.7	7705851	1	0	1
ubiquitin specific peptidase 15 [Homo sapiens]	2.7616e-07	109227	14149627	1	0	1
abhydrolase domain containing 11 isoform 5 [Homo sapiens]	1.50348e-06	10355.5	23200018	1	0	1
non-SMC condensin I complex, subunit H [Homo sapiens]	8.98319e-06	82511.4	25121987	1	0	1
lysophosphatidylcholine acyltransferase 1 [Homo sapiens]	2.5561e-07	59113.5	33946291	1	0	1
RNA binding motif protein 25 [Homo sapiens]	0.000859269	100124	55741709	1	0	1
tensin [Homo sapiens]	0.000224276	185585	66529407	1	0	1
antigen identified by monoclonal antibody Ki-67 isoform 1 [Homo sapiens]	0.000150932	358472	103472005	1	0	1
nuclear factor of kappa light polypeptide gene enhancer in B-cells 2 isoform b [Homo sapiens]	0.000445765	96618.1	117320527	1	0	1
ubiquitin-activating enzyme E1-like 2 [Homo sapiens]	1.06295e-08	117895	150417996	1	0	1
vacuolar H+ ATPase E1 isoform b [Homo sapiens]	0.00047216	23572.5	87159816	0	0	1
UDP-galactose-4-epimerase [Homo sapiens]	1.10539e-05	38257.3	189083684	0	0	1
cAMP-dependent protein kinase, regulatory subunit alpha 2 [Homo sapiens]	0.000273298	45490	4758958	0	0	1
vesicle-associated membrane protein 3 [Homo sapiens]	3.36815e-09	11302	4759300	0	0	1
nudix-type motif 3 [Homo sapiens]	0.000139044	19458.7	5729804	0	0	1
translocase of outer mitochondrial membrane 34 [Homo sapiens]	4.62863e-05	34537.8	21361356	0	0	1
sorting nexin 6 isoform a [Homo sapiens]	1.32468e-06	33549.4	88703043	0	0	1
host cell factor 1 [Homo sapiens]	0.000335979	208601	98986457	0	0	1
casein kinase 2, alpha prime polypeptide [Homo sapiens]	1.21261e-09	41187.2	4503097	0	0	1
protein (peptidyl-prolyl cis/trans isomerase) NIMA-interacting 1 [Homo sapiens]	2.26913e-06	18232	5453898	0	0	1
cysteinyl-tRNA synthetase 2, mitochondrial [Homo sapiens]	0.000396063	62184.8	13375695	0	0	1
exosome component 2 [Homo sapiens]	1.00371e-07	32768.1	19923403	0	0	1
serine/threonine kinase 24 isoform a [Homo sapiens]	0.000306573	49277.3	20070158	0	0	1
splicing factor, arginine/serine-rich 5 [Homo sapiens]	0.000268909	31245.3	86991438	0	0	1
Bro1-domain-containing protein [Homo sapiens]	0.000831011	46446.7	124244088	0	0	1
alanyl-tRNA synthetase domain containing 1 isoform 1 [Homo sapiens]	0.00070005	65660.4	217416402	0	0	1
karyopherin alpha 1 [Homo sapiens]	2.55221e-06	60183.7	222144293	0	0	1
dystonin isoform 1e precursor [Homo sapiens]	0.000939356	306563	4502443	0	0	1
cyclin-dependent kinase 6 [Homo sapiens]	9.8484e-07	36915.1	4502741	0	0	1
eukaryotic translation initiation factor 2B, subunit 1 alpha, 26kDa [Homo sapiens]	4.86611e-05	33690.8	4503503	0	0	1
coagulation factor III precursor [Homo sapiens]	3.18926e-05	33046.8	4503641	0	0	1
malic enzyme 2, NAD(+)-dependent, mitochondrial [Homo sapiens]	0.000212135	65402	4505145	0	0	1
pirin [Homo sapiens]	4.00413e-05	32093.3	4505823	0	0	1
reticulocalbin 2 precursor [Homo sapiens]	4.99508e-07	36853.7	4506457	0	0	1
sorting nexin 4 [Homo sapiens]	0.00033474	51876.2	4507145	0	0	1
structure specific recognition protein 1 [Homo sapiens]	0.000887285	81024.3	4507241	0	0	1
thrombomodulin precursor [Homo sapiens]	1.33804e-05	60289.3	4507483	0	0	1
ubiquitin-conjugating enzyme E2H isoform 1 [Homo sapiens]	0.000100439	20642.1	4507783	0	0	1
vaccinia related kinase 1 [Homo sapiens]	6.94147e-07	45447.4	4507903	0	0	1
pterin-4 alpha-carbinolamine dehydratase/dimerization cofactor of hepatocyte nuclear factor 1 alpha precursor [Homo sapiens]	7.05124e-05	11992	4557831	0	0	1
phosphomannomutase 2 [Homo sapiens]	6.47201e-06	28064.2	4557839	0	0	1
kinesin family member 3B [Homo sapiens]	6.98996e-12	85072.9	4758646	0	0	1
NADH dehydrogenase (ubiquinone) 1 beta subcomplex, 10, 22kDa [Homo sapiens]	0.000389485	20763.2	4758774	0	0	1
poly(A) binding protein, nuclear 1 [Homo sapiens]	1.9272e-05	32729	4758876	0	0	1
thioredoxin-like 1 [Homo sapiens]	8.19189e-08	32230.7	4759274	0	0	1
calbindin 1 [Homo sapiens]	1.94104e-05	30006	4826655	0	0	1
lamin A/C isoform 2 [Homo sapiens]	6.31717e-13	65095.7	5031875	0	0	1
DnaJ (Hsp40) homolog, subfamily C, member 3 [Homo sapiens]	1.91983e-08	57544.2	5453980	0	0	1
dynein, light chain, Tctex-type 1 [Homo sapiens]	8.70252e-08	12444	5730085	0	0	1
Sm protein F [Homo sapiens]	0.000673964	9121.77	5901998	0	0	1
ring finger protein 2 [Homo sapiens]	0.000786336	37631.6	6005747	0	0	1
CD3E antigen, epsilon polypeptide associated protein [Homo sapiens]	0.000236174	54951.4	6912246	0	0	1
prolactin regulatory element binding protein [Homo sapiens]	3.56427e-08	45439.8	7019503	0	0	1
ClpX caseinolytic protease X homolog [Homo sapiens]	0.00021005	69180.9	7242140	0	0	1
tetratricopeptide repeat domain 35 [Homo sapiens]	1.67911e-06	34811.4	7661910	0	0	1
TAF9 RNA polymerase II, TATA box binding protein-associated factor isoform b [Homo sapiens]	7.36717e-05	20048.9	7706212	0	0	1
peptidylprolyl isomerase-like 1 [Homo sapiens]	0.000303421	18225.1	7706339	0	0	1
tubulin, gamma 2 [Homo sapiens]	0.000902212	51059.7	7706751	0	0	1
serine protease inhibitor, Kunitz type, 2 [Homo sapiens]	4.1632e-08	28209.8	10863909	0	0	1
survival of motor neuron 1, telomeric isoform b [Homo sapiens]	6.16815e-06	28515.8	13259512	0	0	1
steroid 5 alpha-reductase 3 [Homo sapiens]	0.000283361	36497.1	13375785	0	0	1
chromosome 10 open reading frame 119 [Homo sapiens]	9.33535e-06	72933.9	13376243	0	0	1
nucleoporin 85 [Homo sapiens]	8.93056e-06	74971.2	13376259	0	0	1
caspase 8 isoform A precursor [Homo sapiens]	0.00014163	57663.9	15718704	0	0	1
optic atrophy 1 isoform 1 [Homo sapiens]	6.86196e-07	111588	18860829	0	0	1
myosin head domain containing 1 isoform 1 [Homo sapiens]	0.000929903	86631.3	19923615	0	0	1
phosphoglycerate mutase family member 5 [Homo sapiens]	5.10879e-05	27988.5	20070384	0	0	1
dehydrogenase/reductase (SDR family) member 7B [Homo sapiens]	0.000167298	35096.6	20149619	0	0	1
heterogeneous nuclear ribonucleoprotein L-like isoform 1 [Homo sapiens]	7.32439e-08	60044.9	20149709	0	0	1
TruB pseudouridine (psi) synthase homolog 1 [Homo sapiens]	0.000476101	37229.5	21040257	0	0	1
CD151 antigen [Homo sapiens]	0.000688035	28276.3	21237748	0	0	1
gamma-glutamyl carboxylase isoform 1 [Homo sapiens]	2.00344e-05	87504.9	21361163	0	0	1
glutathione transferase zeta 1 isoform 1 [Homo sapiens]	1.81025e-10	24098.6	22202624	0	0	1
mitochondrial ribosomal protein L10 precursor [Homo sapiens]	0.000481571	29263.7	22547114	0	0	1
kidney predominant protein NCU-G1 [Homo sapiens]	7.82588e-09	43836.2	24307871	0	0	1
dynein, cytoplasmic 1, intermediate chain 2 [Homo sapiens]	2.24124e-05	71412.2	24307879	0	0	1
plasminogen activator inhibitor type 1, member 2 isoform a precursor [Homo sapiens]	0.000314792	43974.3	24307907	0	0	1
hypothetical protein LOC9675 [Homo sapiens]	3.43496e-06	121992	24307961	0	0	1
DnaJ homolog, subfamily C, member 9 [Homo sapiens]	1.25382e-05	29891.1	27597059	0	0	1
sperm specific antigen 2 isoform 2 [Homo sapiens]	0.000181025	137773	28557788	0	0	1
phosphoribosyl pyrophosphate amidotransferase proprotein [Homo sapiens]	9.4331e-05	57362.4	29570798	0	0	1
zinc finger and BTB domain containing 8 opposite strand [Homo sapiens]	2.2931e-06	20662	30425510	0	0	1
dihydrolipoamide S-acetyltransferase [Homo sapiens]	0.000176188	68953.3	31711992	0	0	1
G10 protein [Homo sapiens]	9.79424e-05	16988.6	32171175	0	0	1
nucleoredoxin [Homo sapiens]	0.000531995	48361.7	33149331	0	0	1
phospholipase C, gamma 1 isoform b [Homo sapiens]	7.12895e-06	148438	33598946	0	0	1
ubiquitin-activating enzyme 3 isoform 1 [Homo sapiens]	8.01792e-08	51819.4	38045942	0	0	1
guanylate binding protein 2, interferon-inducible [Homo sapiens]	6.85828e-06	67166.5	38327558	0	0	1
DEAD (Asp-Glu-Ala-Asp) box polypeptide 18 [Homo sapiens]	0.000194514	75359.6	38327634	0	0	1
parafibromin [Homo sapiens]	0.000165377	60539.2	40018640	0	0	1
guanine nucleotide binding protein (G protein), q polypeptide [Homo sapiens]	0.000181896	42115.4	40254462	0	0	1
FIP1 like 1 isoform 1 [Homo sapiens]	9.24692e-06	66486.6	40254978	0	0	1
fumarylacetoacetate hydrolase domain containing 2B [Homo sapiens]	4.62825e-08	34591.1	40786394	0	0	1
soc-2 suppressor of clear homolog [Homo sapiens]	2.04528e-05	64847.6	41281398	0	0	1
ATPase family, AAA domain containing 3A [Homo sapiens]	1.54179e-06	71312.8	42476028	0	0	1
GRB10 interacting GYF protein 2 isoform b [Homo sapiens]	9.91763e-08	149978	42476299	0	0	1
N-ethylmaleimide-sensitive factor attachment protein, beta [Homo sapiens]	2.62605e-07	33535.5	44917606	0	0	1
autoantigen RCD8 [Homo sapiens]	9.3582e-05	151566	45827771	0	0	1
tropomyosin 2 (beta) isoform 2 [Homo sapiens]	2.90346e-08	32969.6	47519616	0	0	1
tweety 3 [Homo sapiens]	8.49889e-07	57508	51100978	0	0	1
STIP1 homology and U-box containing protein 1 [Homo sapiens]	0.000194875	34834.3	56181387	0	0	1
c-myc binding protein [Homo sapiens]	3.44846e-07	11959.3	57242777	0	0	1
La ribonucleoprotein domain family, member 4B [Homo sapiens]	0.000785926	80502.8	57634536	0	0	1
PHD finger protein 6 isoform 2 [Homo sapiens]	8.76647e-07	35306.3	63478060	0	0	1
solute carrier family 1, member 1 [Homo sapiens]	4.96905e-07	57063.4	66773030	0	0	1
annexin VI isoform 1 [Homo sapiens]	0.000152255	75825.7	71773329	0	0	1
endoplasmic reticulum-golgi intermediate compartment 32 kDa protein [Homo sapiens]	1.01328e-08	32571.5	72534712	0	0	1
RNA binding motif protein 4 [Homo sapiens]	1.06468e-07	40288.7	93277122	0	0	1
DNA-directed RNA polymerase I A [Homo sapiens]	2.02818e-06	194686	103471997	0	0	1
coenzyme A synthase isoform a [Homo sapiens]	0.000160154	62290.1	110227603	0	0	1
ELAV (embryonic lethal, abnormal vision, Drosophila)-like 2 (Hu antigen B) [Homo sapiens]	6.49598e-05	39479.1	115511032	0	0	1
kinesin heavy chain member 2 isoform 1 [Homo sapiens]	0.000527056	79904.7	148612877	0	0	1
RAN binding protein 2 [Homo sapiens]	1.99249e-05	357972	150418007	0	0	1
EPH receptor A10 isofom 3 [Homo sapiens]	0.000226642	109646	150456460	0	0	1
cholinergic receptor, nicotinic, alpha polypeptide 2 (neuronal) [Homo sapiens]	0.000581844	59726.6	153792669	0	0	1
Na+/K+ -ATPase alpha 4 subunit isoform 1 [Homo sapiens]	1.07111e-10	114093	153946397	0	0	1
PDS5, regulator of cohesion maintenance, homolog A isoform 1 [Homo sapiens]	4.41075e-06	150734	155030216	0	0	1
UDP-N-acetylglucosamine pyrophosphorylase 1 [Homo sapiens]	0.000247797	56992.2	156627575	0	0	1
zinc finger protein 786 [Homo sapiens]	0.000477225	89757.1	170932473	0	0	1
vesicle-associated membrane protein 2 (synaptobrevin 2) [Homo sapiens]	2.85959e-07	12654.7	172072620	0	0	1
syntaxin binding protein 2 isoform a [Homo sapiens]	2.62558e-05	66410.6	188528689	0	0	1
glucan (1,4-alpha-), branching enzyme 1 [Homo sapiens]	3.53192e-08	80408.7	189458812	0	0	1
X-ray repair cross complementing protein 1 [Homo sapiens]	2.32803e-05	69455	190684675	0	0	1
Golgi autoantigen, golgin subfamily a, 2 [Homo sapiens]	2.45612e-05	113016	194097392	0	0	1
inosine monophosphate dehydrogenase 1 isoform e [Homo sapiens]	0.00022765	55370.5	217035146	0	0	1
transmembrane and tetratricopeptide repeat containing 3 [Homo sapiens]	0.000822878	103814	224809432	0	0	1
galectin-4 [Homo sapiens]	6.66134e-13	35918.2	5453712	10	13	0
golgi apparatus protein 1 isoform 1 [Homo sapiens]	1.71399e-06	137132	54633312	8	13	0
PREDICTED: similar to mucin 5, partial [Homo sapiens]	1.38182e-10	215102	169202626	7	10	0
thiosulfate sulfurtransferase [Homo sapiens]	8.39301e-07	33407.8	17402865	4	8	0
promyelocytic leukemia protein isoform 5 [Homo sapiens]	3.60292e-06	61967.6	109637788	4	8	0
mucin 5AC [Homo sapiens]	2.72651e-05	648405	161019170	5	6	0
acyl-Coenzyme A dehydrogenase, very long chain isoform 2 precursor [Homo sapiens]	3.52018e-11	68015.3	76496475	4	6	0
glycerol-3-phosphate dehydrogenase 2, mitochondrial [Homo sapiens]	0.000482814	80782.6	133908614	2	6	0
selenium binding protein 1 [Homo sapiens]	0.000690395	52357.7	16306550	1	6	0
PREDICTED: similar to mucin, partial [Homo sapiens]	2.15705e-10	115151	239755460	0	6	0
ribosomal protein L27 [Homo sapiens]	7.51586e-06	15787.8	4506623	0	6	0
sideroflexin 3 [Homo sapiens]	1.47954e-07	35955.8	31621303	4	5	0
liver phosphofructokinase [Homo sapiens]	5.23994e-06	84964.2	48762920	3	5	0
splicing factor 3a, subunit 1, 120kDa isoform 1 [Homo sapiens]	0.000140742	88830.8	5032087	3	5	0
phosphoglycerate dehydrogenase [Homo sapiens]	3.99137e-07	56614.5	23308577	0	5	0
phosphoserine aminotransferase 1 isoform 2 [Homo sapiens]	1.95631e-10	35166.1	10863955	0	5	0
3-hydroxyisobutyryl-Coenzyme A hydrolase isoform 1 [Homo sapiens]	6.71228e-07	43454.4	37594471	4	4	0
ISG15 ubiquitin-like modifier [Homo sapiens]	1.7273e-09	17876.3	4826774	4	4	0
N-acylaminoacyl-peptide hydrolase [Homo sapiens]	2.72979e-06	81172.8	23510451	4	4	0
thymopoietin isoform beta [Homo sapiens]	5.77347e-05	50639.5	73760405	4	4	0
acyl-CoA thioesterase 7 isoform hBACHa [Homo sapiens]	0.000159626	40429.5	75709208	4	4	0
D-dopachrome tautomerase-like [Homo sapiens]	1.79417e-08	14186.3	145386559	4	4	0
platelet-activating factor acetylhydrolase, isoform Ib, gamma subunit [Homo sapiens]	9.35547e-06	25718.2	4505587	3	4	0
deltex 3-like [Homo sapiens]	5.34631e-05	83501.4	19923717	2	4	0
cytochrome c oxidase subunit VIa polypeptide 1 precursor [Homo sapiens]	3.97431e-06	12147.1	17999528	2	4	0
crystallin, zeta isoform c [Homo sapiens]	1.99118e-05	20407.8	197927207	1	4	0
ribosomal protein L36a-like protein [Homo sapiens]	0.000290041	12460.8	4506651	0	4	0
hexokinase 1 isoform HKI-R [Homo sapiens]	6.74445e-06	102136	15991827	0	4	0
hexosaminidase A preproprotein [Homo sapiens]	3.89786e-07	60664.4	189181666	0	4	0
ras homolog gene family, member B [Homo sapiens]	4.60357e-05	22109.1	4757764	0	4	0
nitrilase family, member 2 [Homo sapiens]	0.000193007	30588.6	9910460	0	4	0
acyl-CoA synthetase long-chain family member 4 isoform 2 [Homo sapiens]	2.36571e-07	79136.8	12669909	0	4	0
dipeptidyl peptidase 7 preproprotein [Homo sapiens]	4.32954e-11	54307.3	62420888	0	4	0
cysteine-rich protein 1 (intestinal) [Homo sapiens]	0.000147199	8527.01	4503047	5	3	0
PDGFA associated protein 1 [Homo sapiens]	8.87868e-11	20617.6	7657441	5	3	0
2'-5'oligoadenylate synthetase 3 [Homo sapiens]	8.37715e-07	121093	45007007	4	3	0
beta-2-microglobulin precursor [Homo sapiens]	3.90453e-08	13705.9	4757826	4	3	0
NADH dehydrogenase (ubiquinone) 1 alpha subcomplex, 4, 9kDa [Homo sapiens]	9.70643e-07	9363.91	4505357	2	3	0
small nuclear ribonucleoprotein polypeptide A [Homo sapiens]	3.16969e-12	31259.2	4759156	2	3	0
ladinin 1 [Homo sapiens]	1.05948e-08	57096.9	20070205	2	3	0
aldo-keto reductase family 7, member A2 [Homo sapiens]	0.00011187	39563.7	41327764	2	3	0
asparagine synthetase [Homo sapiens]	7.35408e-05	64328.8	168229248	2	3	0
debranching enzyme homolog 1 [Homo sapiens]	0.000250083	61516.3	56549113	2	3	0
prothymosin, alpha isoform 2 [Homo sapiens]	1.245e-05	12066.9	151101404	1	3	0
dystroglycan 1 preproprotein [Homo sapiens]	0.000792781	97479.9	148539835	1	3	0
myosin IC isoform c [Homo sapiens]	1.99347e-06	117834	124494240	0	3	0
insulin-like growth factor 2 mRNA binding protein 2 isoform a [Homo sapiens]	5.06216e-06	66080.8	64085377	0	3	0
serine carboxypeptidase vitellogenic-like [Homo sapiens]	0.000671699	54129.2	83641874	0	3	0
2,4-dienoyl CoA reductase 1 precursor [Homo sapiens]	1.29167e-05	36044.8	4503301	0	3	0
RNA binding motif protein 3 [Homo sapiens]	3.75444e-05	17160	5803137	0	3	0
cutA divalent cation tolerance homolog isoform 2 [Homo sapiens]	2.68482e-05	16821.8	62526022	0	3	0
inositol 1,4,5-triphosphate receptor, type 3 [Homo sapiens]	4.34677e-08	303910	153945846	0	3	0
integrin beta 1 isoform 1A precursor [Homo sapiens]	1.03324e-05	88356.9	19743823	3	2	0
guanine nucleotide binding protein (G protein), alpha inhibiting activity polypeptide 3 [Homo sapiens]	2.01827e-06	40506.3	5729850	3	2	0
retinoblastoma binding protein 7 [Homo sapiens]	4.40292e-11	47790.2	4506439	3	2	0
KH domain containing, RNA binding, signal transduction associated 1 [Homo sapiens]	1.78696e-05	48197.2	5730027	3	2	0
interferon-induced protein with tetratricopeptide repeats 1 isoform 2 [Homo sapiens]	0.000953183	55325.3	116534937	2	2	0
hydroxymethylbilane synthase isoform 1 [Homo sapiens]	4.7044e-08	39305.7	20149500	2	2	0
AHNAK nucleoprotein isoform 2 [Homo sapiens]	2.23607e-07	16051	55769541	2	2	0
interferon-induced protein with tetratricopeptide repeats 3 [Homo sapiens]	0.000151954	55949.6	72534658	2	2	0
protein kinase C, alpha [Homo sapiens]	1.29303e-09	76714.2	4506067	2	2	0
abhydrolase domain containing 12 isoform b [Homo sapiens]	5.91256e-09	45529.4	24308097	2	2	0
nudix-type motif 4 isoform alpha [Homo sapiens]	0.000414546	20293.2	40317632	2	2	0
signal recognition particle 14kDa (homologous Alu RNA binding protein) [Homo sapiens]	5.54293e-05	14560.8	149999611	2	2	0
coiled-coil domain containing 47 [Homo sapiens]	5.00971e-05	55838.4	171906582	2	2	0
sulfatase modifying factor 2 isoform b precursor [Homo sapiens]	0.000189911	35913.9	194248088	2	2	0
GTP cyclohydrolase I feedback regulatory protein [Homo sapiens]	1.06188e-08	9691.89	4885257	2	2	0
aminoadipate-semialdehyde dehydrogenase-phosphopantetheinyl transferase [Homo sapiens]	0.000543238	35753.1	20357568	2	2	0
CD9 antigen [Homo sapiens]	1.81768e-05	25399	4502693	2	2	0
hippocalcin [Homo sapiens]	6.92571e-05	22413	19913446	2	2	0
testin isoform 2 [Homo sapiens]	0.000155304	46878.3	23238188	2	2	0
secernin 1 isoform a [Homo sapiens]	1.66962e-05	46352.6	224465187	2	2	0
basal cell adhesion molecule isoform 1 precursor [Homo sapiens]	5.18205e-05	67362.7	31543106	1	2	0
5',3'-nucleotidase, cytosolic [Homo sapiens]	1.50427e-05	23368.1	7657033	1	2	0
p21-activated kinase 3 isoform a [Homo sapiens]	0.000793363	60654.9	4505601	1	2	0
lysozyme precursor [Homo sapiens]	8.54575e-07	16526.3	4557894	1	2	0
acidic nuclear phosphoprotein 32C [Homo sapiens]	2.89458e-05	26745.6	6912604	1	2	0
mitochondrial carrier 2 [Homo sapiens]	6.30092e-07	33308.9	7657347	1	2	0
kinesin family member 13B [Homo sapiens]	0.000103599	202661	46852172	0	2	0
glutathione S-transferase kappa 1 isoform a [Homo sapiens]	3.41385e-05	25480.3	7705704	0	2	0
ADP-ribosylation factor GTPase activating protein 2 [Homo sapiens]	0.000258258	56685.2	31543983	0	2	0
v-ral simian leukemia viral oncogene homolog B [Homo sapiens]	8.89733e-09	23394	4506405	0	2	0
dimethylarginine dimethylaminohydrolase 2 [Homo sapiens]	1.02029e-12	29625.5	7524354	0	2	0
dynein, light chain, roadblock-type 2 [Homo sapiens]	1.31553e-08	10847.7	18702323	0	2	0
nipsnap homolog 1 [Homo sapiens]	0.000583892	33288.8	193211616	0	2	0
cathepsin B preproprotein [Homo sapiens]	1.28487e-08	37796.8	4503139	0	2	0
NADH dehydrogenase (ubiquinone) Fe-S protein 5, 15kDa (NADH-coenzyme Q reductase) [Homo sapiens]	0.000179084	12509.4	4758790	0	2	0
serpin peptidase inhibitor, clade B, member 9 [Homo sapiens]	1.48951e-07	42376.4	4758906	0	2	0
diablo isoform 1 precursor [Homo sapiens]	2.47137e-06	27113.7	9845297	0	2	0
cathepsin Z preproprotein [Homo sapiens]	4.31066e-06	33846.2	22538442	0	2	0
phosphohistidine phosphatase 1 isoform 3 [Homo sapiens]	6.25792e-05	13823.7	24475861	0	2	0
unc-84 homolog B [Homo sapiens]	7.73867e-09	80261.7	31742498	0	2	0
15 kDa selenoprotein isoform 1 precursor [Homo sapiens]	1.51198e-07	27930.1	42741648	0	2	0
fucosidase, alpha-L-1, tissue [Homo sapiens]	1.63064e-06	53654.8	119360348	0	2	0
MYG1 protein [Homo sapiens]	2.56479e-05	42434.5	145275185	0	2	0
protein tyrosine phosphatase, mitochondrial 1 isoform 1 [Homo sapiens]	2.87905e-07	22829.2	148224884	0	2	0
protein phosphatase 1, regulatory (inhibitor) subunit 12A isoform a [Homo sapiens]	0.000145036	115211	4505317	0	2	0
sulfatase modifying factor 2 isoform d precursor [Homo sapiens]	1.07702e-06	25978.9	194248084	0	2	0
cytochrome c oxidase subunit IV isoform 1 precursor [Homo sapiens]	5.26651e-07	19564	4502981	0	2	0
cysteine-rich protein 2 [Homo sapiens]	3.58533e-06	22478	4503049	0	2	0
ataxin 10 [Homo sapiens]	6.16646e-07	53454.9	7106299	0	2	0
vitamin K epoxide reductase complex, subunit 1 isoform 1 [Homo sapiens]	1.27714e-07	18222.5	13124770	0	2	0
integrin-linked kinase-associated protein phosphatase 2C [Homo sapiens]	1.45128e-05	42879.8	13540531	0	2	0
carcinoembryonic antigen-related cell adhesion molecule 8 [Homo sapiens]	8.18206e-05	38130.1	21314600	0	2	0
DAZ associated protein 1 isoform b [Homo sapiens]	0.000565351	43356.1	25470886	0	2	0
protein phosphatase 2A, regulatory subunit B' isoform b [Homo sapiens]	0.000566472	36751.7	29725611	0	2	0
monoamine oxidase B [Homo sapiens]	7.58367e-10	58725.2	38202207	0	2	0
SEC23-related protein A [Homo sapiens]	6.97986e-06	86105.3	38202214	0	2	0
ETHE1 protein [Homo sapiens]	1.70147e-05	27855.1	41327741	0	2	0
polymerase I and transcript release factor [Homo sapiens]	1.66978e-12	43449.9	42734430	0	2	0
guanosine monophosphate reductase 2 isoform 1 [Homo sapiens]	2.00308e-05	39779.1	50541956	0	2	0
argininosuccinate lyase isoform 1 [Homo sapiens]	3.65692e-05	51625.4	68303542	0	2	0
cytoplasmic FMR1 interacting protein 1 isoform b [Homo sapiens]	6.62047e-07	94405.5	74271907	0	2	0
hydroxyacylglutathione hydrolase isoform 1 [Homo sapiens]	0.000134437	33784.3	94538322	0	2	0
spectrin repeat containing, nuclear envelope 2 isoform 1 [Homo sapiens]	0.000246027	795955	118918403	0	2	0
U2-associated SR140 protein [Homo sapiens]	4.93398e-05	118218	122937227	0	2	0
thioredoxin domain containing 1 [Homo sapiens]	0.000257466	31770.8	151101292	0	2	0
neurofilament, medium polypeptide 150kDa isoform 2 [Homo sapiens]	0.000206948	59432.2	157738641	0	2	0
XRP2 protein [Homo sapiens]	2.00917e-10	39615.5	170016081	0	2	0
colonic and hepatic tumor over-expressed protein isoform a [Homo sapiens]	4.58e-07	225350	57164942	4	1	0
nucleobindin 1 [Homo sapiens]	0.000191567	53846.4	20070228	3	1	0
small nuclear ribonucleoprotein polypeptide E [Homo sapiens]	0.000165369	10796.6	4507129	3	1	0
S-adenosylhomocysteine hydrolase-like 1 [Homo sapiens]	4.19612e-06	58913.5	21361647	3	1	0
talin 2 [Homo sapiens]	2.30429e-05	271441	156938343	3	1	0
palmitoyl-protein thioesterase 1 isoform 1 precursor [Homo sapiens]	1.15359e-06	34171.3	4506031	2	1	0
C-terminal binding protein 1 isoform 1 [Homo sapiens]	6.42467e-10	47505.6	4557497	2	1	0
DnaJ (Hsp40) homolog, subfamily B, member 11 precursor [Homo sapiens]	7.02164e-05	40488.7	7706495	2	1	0
metadherin [Homo sapiens]	2.80704e-05	63798.8	223555917	2	1	0
NADH dehydrogenase (ubiquinone) 1 beta subcomplex, 4, 15kDa [Homo sapiens]	0.000223598	15199.1	6041669	2	1	0
multiple inositol polyphosphate histidine phosphatase 1 [Homo sapiens]	3.11406e-11	55016.2	19923761	2	1	0
protein arginine methyltransferase 5 isoform a [Homo sapiens]	5.00913e-05	72637.7	20070220	2	1	0
pre-mRNA cleavage factor I, 59 kDa subunit isoform 1 [Homo sapiens]	0.000306265	56340.7	217035102	1	1	0
golgi-specific brefeldin A resistant guanine nucleotide exchange factor 1 [Homo sapiens]	1.96732e-06	206313	4758416	1	1	0
acid phosphatase 1, soluble isoform d [Homo sapiens]	5.35651e-06	12222.1	96304457	1	1	0
signal peptidase complex subunit 2 homolog [Homo sapiens]	2.63818e-06	24986.7	162417971	1	1	0
RNA binding motif protein 14 [Homo sapiens]	0.000283784	69449	5454064	1	1	0
synaptosomal-associated protein 23 isoform SNAP23A [Homo sapiens]	2.33285e-05	23339.5	18765729	1	1	0
coiled-coil domain containing 58 [Homo sapiens]	0.00066209	16609.5	62988355	1	1	0
promyelocytic leukemia protein isoform 1 [Homo sapiens]	8.38431e-05	97489.1	67089149	1	1	0
hepatocyte growth factor-regulated tyrosine kinase substrate [Homo sapiens]	0.000822658	86137.7	4758528	1	1	0
COP9 constitutive photomorphogenic homolog subunit 2 isoform 1 [Homo sapiens]	0.000175275	51564.2	4759264	1	1	0
hypothetical protein LOC84800 [Homo sapiens]	1.49153e-05	25937.5	14249316	1	1	0
DEAH (Asp-Glu-Ala-His) box polypeptide 38 [Homo sapiens]	1.1225e-05	140415	17999539	1	1	0
5'-nucleotidase, cytosolic II-like 1 protein [Homo sapiens]	0.000364726	51811.9	38570156	1	1	0
protein kinase, AMP-activated, alpha 1 catalytic subunit isoform 2 [Homo sapiens]	1.18868e-05	65481.5	94557299	1	1	0
deoxyribose-phosphate aldolase-like [Homo sapiens]	0.0001055	35208.5	116063554	1	1	0
proteasome beta 9 subunit isoform 1 proprotein [Homo sapiens]	0.000971192	23249.5	4506205	0	1	0
vacuolar protein sorting 29 isoform 2 [Homo sapiens]	7.83467e-05	20913.9	17402912	0	1	0
gamma-glutamyl hydrolase precursor [Homo sapiens]	6.87306e-06	35941.2	4503987	0	1	0
phosphoprotein enriched in astrocytes 15 [Homo sapiens]	0.000124299	15030.8	4505705	0	1	0
signal transducer and activator of transcription 1 isoform alpha [Homo sapiens]	3.39501e-06	87279.6	6274552	0	1	0
G-protein gamma-12 subunit [Homo sapiens]	8.26297e-06	8001.17	51036603	0	1	0
ArfGAP with FG repeats 2 [Homo sapiens]	4.48204e-05	48932.4	91984781	0	1	0
type 1 tumor necrosis factor receptor shedding aminopeptidase regulator isoform a [Homo sapiens]	4.44885e-09	107772	94818901	0	1	0
acid alpha-glucosidase preproprotein [Homo sapiens]	3.84743e-10	105257	119393891	0	1	0
endothelial cell growth factor 1 (platelet-derived) precursor [Homo sapiens]	0.00021883	49924.3	166158922	0	1	0
L-arginine:glycine amidinotransferase precursor [Homo sapiens]	0.000333888	48424.4	4503933	0	1	0
isovaleryl Coenzyme A dehydrogenase [Homo sapiens]	0.000334916	46289.7	4504799	0	1	0
programmed cell death 8 isoform 1 [Homo sapiens]	3.39102e-05	66859	4757732	0	1	0
VAMP-associated protein B/C [Homo sapiens]	1.89211e-06	27211.1	4759302	0	1	0
protein-L-isoaspartate (D-aspartate) O-methyltransferase [Homo sapiens]	0.000751121	24620.6	4885539	0	1	0
transmembrane protein 43 [Homo sapiens]	2.20098e-09	44847.3	13236587	0	1	0
phosphoserine aminotransferase 1 isoform 1 [Homo sapiens]	0.000432173	40396.8	17402893	0	1	0
mitochondrial ribosomal protein L50 [Homo sapiens]	9.76275e-07	18313.4	21265096	0	1	0
solute carrier family 25 (mitochondrial carrier; citrate transporter), member 1 precursor [Homo sapiens]	1.42086e-06	33991	21389315	0	1	0
pyrroline-5-carboxylate reductase 1 isoform 2 [Homo sapiens]	4.74755e-05	33319.5	24797095	0	1	0
phosphoserine phosphatase [Homo sapiens]	0.000109942	24991.9	46249388	0	1	0
hypothetical protein LOC414919 [Homo sapiens]	7.91634e-06	23874.1	49169841	0	1	0
natural killer cell-specific antigen KLIP1 [Homo sapiens]	3.08646e-08	38222.6	49472828	0	1	0
3-hydroxy-3-methylglutaryl CoA lyase [Homo sapiens]	0.000584749	34337.8	62198232	0	1	0
lysophosphatidylcholine acyltransferase 4 [Homo sapiens]	2.03966e-07	57183.4	87116681	0	1	0
hypothetical protein LOC84293 [Homo sapiens]	0.000496054	25747.4	148596959	0	1	0
retinol dehydrogenase 11 [Homo sapiens]	1.04185e-05	35363.4	166795268	0	1	0
endothelin converting enzyme 1 isoform 1 [Homo sapiens]	1.54056e-06	87108.3	4503443	0	1	0
purine-rich element binding protein A [Homo sapiens]	1.02474e-12	34889.4	5032007	0	1	0
dynein, cytoplasmic, light intermediate polypeptide 2 [Homo sapiens]	1.84067e-07	54065.6	5453634	0	1	0
LIM domain and actin binding 1 isoform b [Homo sapiens]	0.000624232	85173.3	7705373	0	1	0
lactamase, beta 2 [Homo sapiens]	1.90819e-06	32784.9	7705793	0	1	0
lin-7 homolog C [Homo sapiens]	5.97411e-08	21820.5	8922944	0	1	0
nuclear distribution gene E homolog 1 [Homo sapiens]	3.08277e-05	37697.8	8923110	0	1	0
O-sialoglycoprotein endopeptidase [Homo sapiens]	1.81397e-05	36403.3	8923380	0	1	0
dynactin 1 isoform 1 [Homo sapiens]	2.42474e-05	141607	13259510	0	1	0
chromosome 1 open reading frame 128 [Homo sapiens]	0.000319639	24162.7	21361837	0	1	0
PRP4 pre-mRNA processing factor 4 homolog [Homo sapiens]	1.43098e-07	58412.4	24431950	0	1	0
arsA arsenite transporter, ATP-binding, homolog 1 [Homo sapiens]	0.00099356	38767.5	50428938	0	1	0
saccharopine dehydrogenase (putative) [Homo sapiens]	0.000606029	47121.5	55770836	0	1	0
prolyl 4-hydroxylase, alpha I subunit isoform 2 precursor [Homo sapiens]	2.07129e-05	61011.1	63252888	0	1	0
CUG triplet repeat, RNA binding protein 2 isoform 3 [Homo sapiens]	1.09994e-06	54250.2	68303647	0	1	0
utrophin [Homo sapiens]	0.000158189	394219	110611228	0	1	0
inositol monophosphatase domain containing 1 [Homo sapiens]	1.17825e-06	38657	157388900	0	1	0
glutathione S-transferase theta 1 [Homo sapiens]	0.000302626	27317.6	167466164	0	1	0
ATPase type 13A1 [Homo sapiens]	0.000143896	132870	170016077	0	1	0
mitochondrial ribosomal protein S27 [Homo sapiens]	4.26697e-05	47581.4	186928850	0	1	0
quinoid dihydropteridine reductase [Homo sapiens]	0.000707842	25773	208973246	0	1	0
protoporphyrinogen oxidase [Homo sapiens]	0.000727429	50733.7	4506001	0	1	0
RAB5B, member RAS oncogene family [Homo sapiens]	0.00021466	23691.9	4506371	0	1	0
glucosaminyl (N-acetyl) transferase 3, mucin type [Homo sapiens]	4.11158e-07	50830.8	4758422	0	1	0
methyl CpG binding protein 2 isoform 1 [Homo sapiens]	0.000642362	52408.7	4826830	0	1	0
v-crk sarcoma virus CT10 oncogene homolog (avian)-like [Homo sapiens]	9.40775e-05	33755.9	4885153	0	1	0
structural maintenance of chromosomes 3 [Homo sapiens]	0.000226179	141453	4885399	0	1	0
peptidylprolyl isomerase H [Homo sapiens]	0.000352335	19195.6	5454154	0	1	0
RAB27B, member RAS oncogene family [Homo sapiens]	3.80747e-05	24592.2	5729997	0	1	0
ATP synthase, H+ transporting, mitochondrial F1 complex, epsilon subunit [Homo sapiens]	0.000204614	5776.11	5901896	0	1	0
chromatin-specific transcription elongation factor large subunit [Homo sapiens]	0.000168855	119838	6005757	0	1	0
heparan sulfate 2-O-sulfotransferase 1 isoform 1 [Homo sapiens]	2.92606e-05	41854.4	6912420	0	1	0
translocase of inner mitochondrial membrane 9 homolog [Homo sapiens]	0.000207169	10371.1	6912714	0	1	0
mitochondrial ribosomal protein S17 [Homo sapiens]	4.06554e-06	14492.9	7705425	0	1	0
TP53RK binding protein [Homo sapiens]	1.56119e-05	19648.5	7705590	0	1	0
ATPase inhibitory factor 1 isoform 1 precursor [Homo sapiens]	0.000354649	12241.3	7705927	0	1	0
Tax1 binding protein 3 [Homo sapiens]	3.49853e-06	13726.1	11993943	0	1	0
X-ray repair cross complementing protein 4 isoform 2 [Homo sapiens]	8.15683e-05	38263	12408647	0	1	0
estradiol 17 beta-dehydrogenase 8 [Homo sapiens]	2.19509e-05	26956.8	15277342	0	1	0
transmembrane protein 49 [Homo sapiens]	8.92032e-07	46207.9	20070349	0	1	0
arginine/serine-rich splicing factor 6 [Homo sapiens]	0.000297964	39563.4	20127499	0	1	0
transient receptor potential cation channel, subfamily V, member 2 [Homo sapiens]	0.000342873	85926.2	20127551	0	1	0
SWI/SNF-related matrix-associated actin-dependent regulator of chromatin e1 [Homo sapiens]	0.000974493	46620.6	21264355	0	1	0
tetraspan 1 [Homo sapiens]	3.2304e-05	26283.2	21264578	0	1	0
splicing factor 3a, subunit 2 [Homo sapiens]	9.1683e-09	49224.5	21361376	0	1	0
regulation of nuclear pre-mRNA domain containing 1A [Homo sapiens]	2.03007e-05	35697.6	21361709	0	1	0
spermatid perinuclear RNA binding protein [Homo sapiens]	0.000702424	73606	21361745	0	1	0
coiled-coil domain containing 115 [Homo sapiens]	5.90294e-06	19748.4	21362050	0	1	0
septin 10 isoform 1 [Homo sapiens]	0.000970777	52559.6	21945064	0	1	0
sorting nexin 12 [Homo sapiens]	0.000531828	18872.7	23111030	0	1	0
tapasin isoform 2 precursor [Homo sapiens]	1.20528e-08	31754.4	27436895	0	1	0
inositol 1,4,5-triphosphate receptor interacting protein [Homo sapiens]	0.000335647	62019.6	29789287	0	1	0
GRIP and coiled-coil domain-containing 2 isoform a [Homo sapiens]	7.41813e-05	195789	31563507	0	1	0
lamin B receptor [Homo sapiens]	9.48234e-07	70658.2	37595750	0	1	0
mannosidase, alpha, class 2B, member 1 precursor [Homo sapiens]	0.000114598	113672	51873064	0	1	0
mitochondrial ribosomal protein L14 [Homo sapiens]	1.96352e-05	15937.4	55769543	0	1	0
early endosome antigen 1, 162kD [Homo sapiens]	2.79963e-08	162366	55770888	0	1	0
sterol carrier protein 2 isoform 3 precursor [Homo sapiens]	0.000219638	6694.43	55956781	0	1	0
WD repeat domain 18 [Homo sapiens]	0.000259373	47375.1	56243583	0	1	0
abl-interactor 1 isoform a [Homo sapiens]	3.56519e-10	55046.8	61743942	0	1	0
DEAH (Asp-Glu-Ala-His) box polypeptide 29 [Homo sapiens]	7.38905e-05	155138	67782362	0	1	0
hypothetical protein LOC84267 [Homo sapiens]	0.00092318	39003.8	110815802	0	1	0
methyltransferase like 9 isoform 2 [Homo sapiens]	0.000187387	36413.7	116014334	0	1	0
ATP-binding cassette, sub-family C, member 1 isoform 1 [Homo sapiens]	0.000313178	171480	134142337	0	1	0
ubiquitin-conjugating enzyme E2Z [Homo sapiens]	6.26673e-09	38185.6	150417999	0	1	0
tripeptidyl peptidase II [Homo sapiens]	6.4738e-08	138263	186972143	0	1	0
NADH-ubiquinone oxidoreductase Fe-S protein 7 precursor [Homo sapiens]	1.02389e-06	23548.1	187281616	0	1	0
RNA binding motif protein 28 [Homo sapiens]	1.38297e-06	85684.8	187960109	0	1	0
cathepsin C isoform a preproprotein [Homo sapiens]	0.00010352	51808.3	189083844	0	1	0
period 1 [Homo sapiens]	0.00047488	136127	194097341	0	1	0
poliovirus receptor isoform alpha [Homo sapiens]	0.000647398	45273.9	209413726	0	1	0
NIF3 NGG1 interacting factor 3-like 1 isoform 1 [Homo sapiens]	0.00022806	41941.5	209862879	0	1	0
tumor necrosis factor receptor superfamily, member 10b isoform 1 precursor [Homo sapiens]	0.000878089	47847.8	224494019	0	1	0
lipocalin 2 [Homo sapiens]	1.42109e-13	22573.7	38455402	7	0	0
aldehyde dehydrogenase 3A1 [Homo sapiens]	3.66329e-06	50362.9	206597439	4	0	0
signal recognition particle 9kDa isoform 1 [Homo sapiens]	0.000350504	9117.68	194363758	3	0	0
arrestin beta 1 isoform B [Homo sapiens]	0.000656473	46279.9	10880134	3	0	0
proteolipid protein 2 (colonic epithelium-enriched) [Homo sapiens]	7.0029e-06	16679.7	4505893	3	0	0
carboxymethylenebutenolidase [Homo sapiens]	0.000454423	28030.2	20270371	3	0	0
methylenetetrahydrofolate dehydrogenase 2 precursor [Homo sapiens]	9.32857e-05	37871.2	94721354	3	0	0
BCS1-like [Homo sapiens]	1.37514e-06	47504.5	4757852	2	0	0
hydroxysteroid (17-beta) dehydrogenase 12 [Homo sapiens]	0.000317513	34302.2	7705855	2	0	0
LSM2 homolog, U6 small nuclear RNA associated [Homo sapiens]	1.1291e-11	10827.6	10863977	2	0	0
microfilament and actin filament cross-linker protein isoform a [Homo sapiens]	0.000456401	620038	33188445	2	0	0
transgelin 3 [Homo sapiens]	6.42993e-08	22458.1	56549137	2	0	0
Treacher Collins-Franceschetti syndrome 1 isoform c [Homo sapiens]	0.000162905	96699.6	57164979	2	0	0
programmed cell death 8 isoform 5 [Homo sapiens]	1.95275e-07	35361.7	195927006	2	0	0
small fragment nuclease [Homo sapiens]	1.08372e-09	26815.6	224496106	2	0	0
FUS interacting protein (serine-arginine rich) 1 isoform 1 [Homo sapiens]	6.71357e-10	22209	5730079	2	0	0
chromodomain helicase DNA binding protein 5 [Homo sapiens]	2.3178e-06	222908	24308089	2	0	0
Rho GTPase activating protein 18 [Homo sapiens]	2.77631e-05	74930	39932589	2	0	0
nucleolar protein 1, 120kDa [Homo sapiens]	0.000303495	88919	76150623	2	0	0
adaptor-related protein complex 3, delta 1 subunit isoform 2 [Homo sapiens]	3.58294e-06	130076	117553580	2	0	0
importin 9 [Homo sapiens]	8.86319e-05	115889	21361659	2	0	0
U1 small nuclear ribonucleoprotein 70 kDa [Homo sapiens]	0.000295852	51525.9	29568103	2	0	0
la related protein isoform 1 [Homo sapiens]	0.000169428	116393	39725634	2	0	0
beta-tubulin cofactor D [Homo sapiens]	3.91107e-05	132516	41350333	2	0	0
ATP-binding cassette, sub-family F, member 1 isoform a [Homo sapiens]	2.29835e-06	95866.6	69354671	2	0	0
dynein light chain 1 [Homo sapiens]	4.32771e-09	10359.1	83267866	2	0	0
CWF19-like 1, cell cycle control [Homo sapiens]	0.000190435	60580.9	93352551	2	0	0
myosin, heavy polypeptide 4, skeletal muscle [Homo sapiens]	4.60357e-05	222931	110611903	2	0	0
RED protein [Homo sapiens]	0.000563567	65561.8	125988409	2	0	0
DEAD (Asp-Glu-Ala-Asp) box polypeptide 6 [Homo sapiens]	7.58105e-11	54382.4	164664518	2	0	0
cytochrome c oxidase subunit Vb precursor [Homo sapiens]	0.000940513	13686.9	17017988	1	0	0
guanylate binding protein 3 [Homo sapiens]	2.49043e-05	68071	112382372	1	0	0
aminoacyl tRNA synthetase complex-interacting multifunctional protein 2 [Homo sapiens]	3.22026e-07	35326.3	11125770	1	0	0
amyloid beta (A4) precursor-like protein 2 isoform 1 [Homo sapiens]	9.52887e-06	86900.3	4502147	1	0	0
stromal cell derived factor 4 isoform 2 precursor [Homo sapiens]	2.61355e-06	41780.5	18699732	1	0	0
G protein pathway suppressor 1 isoform 1 [Homo sapiens]	0.000398754	59012.8	47078238	1	0	0
dynamin 2 isoform 3 [Homo sapiens]	5.61211e-07	97591.1	56549119	1	0	0
SEC15-like 1 isoform b [Homo sapiens]	0.000495801	93347.5	62243652	1	0	0
keratin 6B [Homo sapiens]	0.000674279	60030.3	119703753	1	0	0
es1 protein isoform Ib precursor [Homo sapiens]	7.35519e-05	24742	134142817	1	0	0
cortactin isoform a [Homo sapiens]	0.000427618	61548.6	20357552	1	0	0
metallothionein 1M [Homo sapiens]	1.30015e-08	6132.27	28866966	1	0	0
DNA polymerase delta interacting protein 3 isoform 1 [Homo sapiens]	6.66675e-05	46060.6	29837655	1	0	0
3'-phosphoadenosine 5'-phosphosulfate synthase 1 [Homo sapiens]	0.000180733	70787.8	46094058	1	0	0
carbonic anhydrase XII isoform 1 precursor [Homo sapiens]	5.27414e-05	39426.1	4502515	1	0	0
cystatin C precursor [Homo sapiens]	6.49928e-05	15789.1	4503107	1	0	0
defender against cell death 1 [Homo sapiens]	1.27245e-06	12488.5	4503253	1	0	0
galactokinase 1 [Homo sapiens]	0.000399982	42245.6	4503895	1	0	0
growth factor receptor-bound protein 2 isoform 1 [Homo sapiens]	1.34539e-06	25190.4	4504111	1	0	0
RAP1A, member of RAS oncogene family [Homo sapiens]	0.00035614	20973.7	4506413	1	0	0
ribosomal protein L26 [Homo sapiens]	0.000612977	17247.5	4506621	1	0	0
SH3-domain GRB2-like 1 [Homo sapiens]	0.000472173	41464.1	4506929	1	0	0
signal transducing adaptor molecule 1 [Homo sapiens]	0.000862635	59142.1	4507249	1	0	0
ubiquitin-conjugating enzyme E2v2 [Homo sapiens]	0.000417884	16352.2	4507797	1	0	0
monoamine oxidase A [Homo sapiens]	0.00027896	59643.6	4557735	1	0	0
translocase of inner mitochondrial membrane 8 homolog A isoform 1 [Homo sapiens]	6.8641e-06	10991.3	4758152	1	0	0
NADH dehydrogenase (ubiquinone) Fe-S protein 2 [Homo sapiens]	1.12399e-07	52511.8	4758786	1	0	0
leucine zipper-EF-hand containing transmembrane protein 1 [Homo sapiens]	4.26598e-05	83302	6912482	1	0	0
proteasome (prosome, macropain) 26S subunit, non-ATPase, 6 [Homo sapiens]	2.0783e-06	45502.3	7661914	1	0	0
translocase of outer mitochondrial membrane 7 homolog [Homo sapiens]	2.01934e-06	6244.44	9506859	1	0	0
cullin 4A isoform 2 [Homo sapiens]	1.16845e-05	76771.8	11140811	1	0	0
ubiquitin-conjugating enzyme E2 variant 1 isoform c [Homo sapiens]	0.000265032	11834	12025663	1	0	0
achalasia, adrenocortical insufficiency, alacrimia (Allgrove, triple-A) [Homo sapiens]	6.34597e-05	59536.4	12962937	1	0	0
prostaglandin E synthase 2 [Homo sapiens]	0.00021991	41916.7	13376617	1	0	0
apolipoprotein B mRNA editing enzyme, catalytic polypeptide-like 3G [Homo sapiens]	4.06327e-05	46377.6	13399304	1	0	0
BCL2-associated athanogene 3 [Homo sapiens]	1.08406e-06	61557	14043024	1	0	0
cleavage stimulation factor, 3' pre-RNA, subunit 2, 64kDa, tau variant [Homo sapiens]	1.41846e-05	64395.6	14149675	1	0	0
tRNA methyltransferase 6 [Homo sapiens]	0.000387188	55764.4	19923475	1	0	0
suppressor of Ty 5 homolog isoform a [Homo sapiens]	0.000640362	120925	20149524	1	0	0
SWI/SNF-related matrix-associated actin-dependent regulator of chromatin a1 isoform a [Homo sapiens]	0.000268661	122527	21071044	1	0	0
ring finger protein 20 [Homo sapiens]	4.0381e-05	113592	34878777	1	0	0
HIV-1 Rev binding protein isoform 2 [Homo sapiens]	8.29606e-07	58224.2	38570132	1	0	0
RAN binding protein 9 [Homo sapiens]	0.000649283	77798.1	39812378	1	0	0
zinc finger protein 265 isoform 2 [Homo sapiens]	5.99674e-07	36296.4	42741682	1	0	0
acyl-CoA synthetase long-chain family member 5 isoform a [Homo sapiens]	4.77879e-06	82210.4	42794756	1	0	0
SMC4 structural maintenance of chromosomes 4-like 1 [Homo sapiens]	8.54255e-05	147090	50658063	1	0	0
mesencephalic astrocyte-derived neurotrophic factor [Homo sapiens]	6.49697e-05	21130.1	54873600	1	0	0
nuclear casein kinase and cyclin-dependent kinase substrate 1 [Homo sapiens]	0.000596785	27280	56118310	1	0	0
nuclear mitotic apparatus protein 1 [Homo sapiens]	6.72398e-06	238113	71361682	1	0	0
nucleolar protein family A, member 2 isoform b [Homo sapiens]	5.58862e-05	10064.4	77812674	1	0	0
DnaJ (Hsp40) homolog, subfamily C, member 8 [Homo sapiens]	1.45587e-05	29823.5	112293277	1	0	0
calcium homeostasis endoplasmic reticulum protein [Homo sapiens]	0.000108959	103637	119226260	1	0	0
elaC homolog 2 [Homo sapiens]	0.000381009	92160.4	145553959	1	0	0
myristoylated alanine-rich protein kinase C substrate [Homo sapiens]	5.1119e-06	31535.9	153070260	1	0	0
nardilysin isoform a [Homo sapiens]	5.44483e-05	139325	156071450	1	0	0
hypothetical protein LOC643896 [Homo sapiens]	0.000113761	12327.2	157426827	1	0	0
acetyl-coenzyme A acyltransferase 2 [Homo sapiens]	1.45026e-08	41897.7	167614485	1	0	0
DEAH (Asp-Glu-Ala-His) box polypeptide 36 isoform 1 [Homo sapiens]	4.65008e-05	114688	167830433	1	0	0
cathepsin A isoform b precursor [Homo sapiens]	4.97537e-05	54431.2	189163485	1	0	0
PREDICTED: similar to Small ubiquitin-related modifier 2 [Homo sapiens]	0.000205155	11586.6	239509111	1	0	0
